# Supplementary material for: Risk factors and predictive model for intrapartum cesarean delivery in women with epidural analgesia: a retrospective cohort study
Source: PeerJ. 2025 Nov 19;13:e20358. doi: 10.7717/peerj.20358 (PMC12640134; doi:10.7717/peerj.20358)
Supplement: Supplemental Information 1 [file peerj-13-20358-s001.xlsx]

## Sheet: CD
	Serial Number	Group（1=VD，2=CD）	年龄≥35	年龄＜35	Age（years）	Weight (kg)	Height (cm)	孕前BMI≥28	孕前BMI＜28	孕前BMI≥25	Pre-pregnancy BMI (kg/m²)	estational Age (1=≥40 weeks, 0=<40 weeks)	Primipara (1=Yes, 0=No)	Parity (times)	Hypertension (1=Yes, 0=No)	Diabetes (1=Yes, 0=No)	Prenatal Ultrasound Biparietal Diameter (cm)	Pethidine Use (1=Yes, 0=No)	Oxytocin Use (1=Yes, 0=No)	Cervical Dilation at Labour Analgesia Implementation (cm)	Post-Analgesia Fever (1=Yes, 0=No)	Newborn Weight (g)	Effective PCIA Times	Total PCIA Times	Analgesic Medication Dosage (ml)
1	2	1	0	1	30	89	172	0	1	1	25.2	1	0	2	0	0	0	0	1	2	0	3310	0	0	120
2	4	1	0	1	25	70	165	0	1	0	20.56	0	1	1	0	0	0	0	0	2	0	3210	0	0	26
3	5	1	0	1	29	64	160	0	1	0	20.32	0	0	2	0	0	0	0	0	4	0	3320	0	0	10
4	8	1	0	1	28	61.5	159	0	1	0	18.79	1	1	1	0	0	0	0	1	2	0	2975	1	6	53
5	9	1	1	0	35	89	165	0	1	1	26.6	1	1	1	0	0	0	0	1	2	0	3580	1	2	61
6	10	1	0	1	31	88	165	0	1	0	23.88	0	0	2	0	1	0	0	1	2	0	3350	0	0	64
7	11	1	0	1	27	68.5	164	0	1	0	22.45	0	1	1	0	0	0	0	1	2	1	2760	0	0	120
8	12	1	0	1	30	79	163	0	1	1	26	1	0	2	0	0	0	0	1	3	0	3440	0	0	18
9	13	1	0	1	31	58	158	0	1	0	18.23	1	1	1	0	1	0	0	1	3	1	3080	0	0	29
10	14	1	0	1	25	89	166	0	1	0	24.67	0	1	1	0	0	0	0	1	1	0	3400	1	1	120
11	15	1	0	1	27	76	158	1	0	1	28.4	0	1	1	0	1	0	0	1	2	0	3345	0	0	15
12	16	1	1	0	42	61.5	159	0	1	0	20.03	0	1	1	0	0	0	0	1	2	1	3070	1	1	110
13	17	1	0	1	34	90.2	163	1	0	1	29.43	0	1	1	0	1	0	0	0	3	0	3205	3	9	39
14	18	1	0	1	33	79	163	0	1	1	25.97	0	0	2	0	0	0	0	0	1	0	3350	0	0	30
15	19	1	0	1	33	75	165	0	1	1	25.7138	0	1	1	0	1	0	0	1	3	0	3315	0	0	6
16	20	1	0	1	33	70	160	0	1	0	23.43	1	0	2	0	0	1	0	0	3	0	3640	0	0	5
17	21	1	1	0	39	58	162	0	1	0	20.19	0	0	2	0	1	0	0	1	3	0	2575	0	0	19
18	22	1	0	1	30	76.8	167	0	1	0	23.06	0	1	1	0	0	0	0	1	2	0	3020	0	0	51
19	23	1	0	1	32	58	156	0	1	0	19.31	0	0	2	0	0	1	0	1	2	0	3330	0	0	18
20	24	1	0	1	28	83.5	164	0	1	1	25.55	0	1	1	0	0	0	0	1	2	0	3465	0	0	101
21	25	1	0	1	27	73	162	0	1	0	23.24	1	0	2	0	0	1	0	1	1	0	3210	0	0	120
22	27	1	0	1	26	65	165	0	1	0	19.5	1	1	1	0	0	0	0	1	2	0	3150	2	2	119
23	28	1	0	1	32	76	165	0	1	0	23.9	0	1	1	1	0	0	0	0	3	0	2865	0	0	18
24	29	1	0	1	32	99	165	1	0	1	29.04	1	1	1	1	0	0	0	1	3	0	3655	0	0	88
25	30	1	1	0	35	70	170	0	1	0	21.62	1	0	2	0	1	0	0	1	3	0	3435	1	4	18
26	31	1	0	1	31	65.5	170	0	1	0	19.03	0	1	1	0	1	0	0	0	4	0	3210	0	0	8
27	32	1	0	1	25	79	160	0	1	1	25.78	1	1	1	0	0	1	0	1	3	0	3780	1	1	48
28	33	1	0	1	26	73.3	160	0	1	0	23.6	1	1	1	0	1	0	0	1	1	0	3680	0	0	96
29	34	1	0	1	33	62	158	0	1	0	20	0	0	2	0	0	0	0	0	3	0	3100	0	6	24
30	35	1	0	1	26	78	170	0	1	1	27	0	1	1	0	1	1	0	1	2	0	3475	0	0	13
31	36	1	0	1	31	76.5	165	0	1	1	25.7	0	1	1	0	1	0	0	0	2	0	3310	0	0	72
32	37	1	0	1	29	65	160	0	1	0	19.4	0	1	1	0	0	0	0	1	2	0	3235	0	0	120
33	38	1	0	1	25	62	158	0	1	0	19	0	1	1	0	0	0	0	0	1	0	3280	1	1	120
34	39	1	0	1	25	70.5	170	0	1	0	20.07	0	1	1	0	0	1	0	0	1	0	3390	3	6	240
35	40	1	0	1	31	70	168	0	1	0	18.77	0	0	2	0	0	0	0	0	3	0	4165	1	1	21
36	41	1	0	1	32	64	160	0	1	0	18.7	1	0	2	0	0	0	0	0	4	0	3615	0	0	32
37	42	1	0	1	31	58	155	0	1	0	18.7	0	0	2	0	0	0	0	1	2	0	3980	0	0	24
38	43	1	0	1	31	64	172	0	1	0	16.9	1	0	2	0	0	1	0	1	5	0	3605	0	0	8
39	44	1	0	1	29	64	167	0	1	0	17.57	0	1	1	0	0	1	0	1	4	0	2830	0	0	120
40	45	1	0	1	22	62	155	0	1	0	20.6	0	1	1	0	0	1	0	0	2	0	3440	4	7	96
41	46	1	0	1	23	70	170	0	1	0	19.03	0	1	1	0	1	0	0	0	2	0	3230	0	0	66
42	47	1	0	1	28	72	162	0	1	0	22.9	0	0	2	0	1	0	0	0	2	0	3120	0	4	32
43	48	1	1	0	39	70	165	0	1	0	21.67	0	0	2	0	0	0	0	1	1	0	3540	1	1	18
44	49	1	0	1	24	70	168	0	1	0	21.3	0	1	1	1	0	0	0	0	2	0	3040	0	0	46
45	50	1	0	1	31	90	174	0	1	1	26.42	0	0	2	0	1	0	0	1	4	0	3565	0	0	58
46	51	1	0	1	33	62.5	158	0	1	0	21.03	1	1	1	0	0	0	0	1	4	0	2570	0	0	24
47	52	1	0	1	31	70	158	0	1	0	20.3	0	0	2	0	0	0	0	0	4	0	2730	0	0	42
48	53	1	0	1	31	73.5	163	0	1	0	22.01	0	1	1	0	0	1	0	1	2	0	3455	0	0	100
49	54	1	0	1	31	70	166	0	1	0	21.8	1	1	1	0	0	1	0	1	2	0	3565	0	0	54
50	55	1	0	1	33	57	155	0	1	0	18.9	1	1	1	0	1	1	0	1	2	0	3065	3	3	82
51	56	1	0	1	31	71	167	0	1	0	20.07	1	1	1	0	0	1	0	1	2	0	3720	1	2	64
52	58	1	0	1	28	67.5	160	0	1	0	21.09	1	0	2	0	0	0	0	1	3	0	3645	0	0	40
53	59	1	0	1	27	56	157	0	1	0	18.86	1	1	1	0	0	1	0	1	2	1	3150	0	0	80
54	60	1	0	1	31	66	167	0	1	0	18.6	0	1	1	0	0	0	1	1	5	0	4150	0	0	8
55	61	1	0	1	26	70	163	0	1	0	19.57	1	1	1	0	0	0	0	1	2	0	3630	0	0	64
56	62	1	0	1	25	74	167	0	1	0	21.51	0	1	1	0	0	0	0	1	4	0	2970	1	1	40
57	63	1	0	1	27	76	165	0	1	0	22.04	1	1	1	0	0	0	0	1	4	0	3850	0	0	90
58	64	1	0	1	33	78	160	1	0	1	28	0	1	1	0	1	0	0	1	3	0	3660	0	0	61
59	65	1	0	1	34	72	164	0	1	0	20.44	0	1	1	0	1	0	0	1	3	0	3170	4	6	56
60	67	1	0	1	32	80	161	0	1	1	25.07	1	1	1	0	1	0	0	1	2	0	3190	0	0	88
61	68	1	0	1	29	66.4	158	0	1	0	22.69	0	0	2	0	0	0	0	1	4	0	2870	0	0	64
62	69	1	0	1	30	66.8	162	0	1	0	21.67	0	1	1	0	0	0	0	1	2	0	3130	1	1	16
63	70	1	0	1	31	67	159	0	1	0	20.83	1	0	2	0	0	0	0	0	1	0	3140	0	0	48
64	71	1	0	1	32	86	170	0	1	0	23.2	0	1	1	0	0	0	1	1	4	1	3420	0	0	40
65	72	1	0	1	29	71	168	0	1	0	23.03	0	1	1	0	0	0	0	1	3	0	3120	0	0	6
66	73	1	0	1	25	55	160	0	1	0	17.96	0	1	1	0	0	0	0	0	4	0	2885	0	0	65
67	74	1	0	1	31	67	168	0	1	0	19.48	0	1	1	0	1	0	0	1	3	0	3550	1	2	120
68	75	1	1	0	36	75	160	0	1	0	24.2	0	0	2	0	1	1	0	1	1	0	3530	1	1	114
69	76	1	0	1	31	63	156	0	1	0	17.66	1	0	3	0	0	0	0	1	4	0	4085	0	0	10
70	78	1	0	1	25	72	162	0	1	0	21	0	1	1	0	0	0	0	1	2	0	3525	0	0	106
71	79	1	0	1	30	73	165	0	1	0	20.2	0	1	1	0	0	0	0	1	2	0	3430	0	0	10
72	81	1	0	1	32	80	160	1	0	1	30.85	1	1	1	0	0	0	0	1	2	0	3365	0	0	82
73	82	1	0	1	26	61	160	0	1	0	17.57	0	1	1	0	0	1	0	0	3	0	3140	0	3	16
74	83	1	0	1	30	80	160	0	1	0	21.48	0	1	1	0	0	0	0	1	3	0	4250	1	2	66
75	84	1	0	1	31	73	158	0	1	0	22.03	0	1	1	0	0	0	0	1	2	0	2880	0	0	10
76	86	1	1	0	38	65	157	0	1	0	19.07	0	0	2	0	0	1	0	1	2	0	3080	0	0	18
77	87	1	0	1	30	93	165	1	0	1	32	0	1	1	0	0	0	0	0	3	0	2870	0	0	10
78	88	1	0	1	30	86	166	0	1	1	25.4	1	1	1	0	0	1	0	1	2	0	3840	0	0	47
79	89	1	0	1	26	75	178	0	1	0	16.73	1	1	1	0	0	0	1	0	2	0	3260	0	0	14
80	92	1	0	1	23	77	165	0	1	0	19.72	1	1	1	0	0	0	0	0	2	0	3190	1	4	70
81	93	1	0	1	31	70	165	0	1	0	20.75	0	1	1	0	0	0	0	1	3	0	3220	1	1	56
82	94	1	0	1	30	73	168	0	1	0	20.55	0	1	1	0	0	0	0	1	4	0	2880	0	0	24
83	95	1	0	1	32	69	165	0	1	0	21.3	1	1	1	0	0	1	0	1	2	1	2910	0	0	120
84	98	1	0	1	22	75	163	0	1	0	20.75	0	1	1	0	0	0	0	1	2	0	3530	0	0	58
85	100	1	0	1	30	53	165	0	1	0	16.2	0	1	1	0	0	0	0	0	2	1	3350	3	4	120
86	102	1	0	1	24	65	167	0	1	0	18.5	0	1	1	0	0	0	0	0	1	0	3390	0	0	80
87	105	1	0	1	33	62	155	0	1	0	22.48	1	1	1	0	0	0	0	1	2	0	3190	1	2	101
88	106	1	0	1	32	77	160	0	1	0	24.22	0	1	1	0	1	0	0	1	2	0	2980	0	0	48
89	107	1	0	1	26	67.3	168	0	1	0	18.42	1	1	1	0	1	0	0	0	4	0	3250	3	3	54
90	109	1	0	1	30	71.5	160	0	1	0	22.66	0	1	1	0	1	1	0	1	1	0	2670	0	0	60
91	110	1	0	1	32	70	165	0	1	0	18.4	0	0	2	0	0	2	0	1	2	0	3040	0	0	32
92	112	1	0	1	29	62	156	0	1	0	20.1	1	1	1	0	0	0	0	1	3	0	3020	0	0	24
93	113	1	0	1	30	66.3	165	0	1	0	19.8	0	1	1	0	0	1	0	0	3	0	3240	2	3	53
94	114	1	0	1	24	80	163	0	1	0	24.46	0	1	1	1	0	0	0	1	8	0	3180	0	2	26
95	116	1	0	1	33	58	160	0	1	0	17.6	0	0	2	0	0	0	0	1	2	0	3010	0	1	120
96	118	1	0	1	31	61	157	0	1	0	19.1	1	0	2	0	0	0	0	1	2	0	2810	2	4	99
97	120	1	0	1	24	73	163	0	1	0	19.2	1	1	1	0	0	0	0	1	2	0	3310	0	0	58
98	121	1	0	1	27	69	170	0	1	0	19	1	0	2	0	0	0	0	1	2	0	4130	1	1	42
99	122	1	0	1	26	74	158	0	1	0	23.29	0	1	1	0	1	1	0	0	2	0	3750	1	1	114
100	123	1	0	1	30	94	158	1	0	1	30.84	1	0	2	0	0	0	0	0	4	0	4260	0	0	18
101	127	1	0	1	32	68	163	0	1	0	20.37	0	0	2	0	0	0	1	1	2	0	3450	0	2	42
102	129	1	0	1	31	77.1	158	0	1	0	24	0	0	2	0	1	0	0	1	2	1	3820	1	1	120
103	132	1	0	1	26	67.8	160	0	1	0	19.9	1	1	1	0	0	1	0	1	2	0	3100	2	2	120
104	133	1	0	1	28	96	170	1	0	1	29.1	0	1	1	1	0	1	0	1	1	0	3240	0	0	18
105	136	1	0	1	27	70	165	0	1	0	22.4	0	0	2	0	0	0	0	0	3	0	3580	0	0	24
106	138	1	0	1	29	76	170	0	1	0	20.76	0	1	1	0	0	1	0	1	2	0	3050	0	0	117
107	139	1	0	1	32	74	161	0	1	0	24.1	0	0	2	0	0	1	0	0	2	0	3540	0	0	16
108	143	1	0	1	28	83	161	1	0	1	28.16	1	0	2	0	1	0	0	0	4	0	3125	0	2	120
109	144	1	0	1	26	83	169	0	1	0	24.2	0	1	1	0	1	0	0	1	1	0	3310	1	1	88
110	145	1	0	1	33	68	160	0	1	0	21.5	1	0	2	0	0	1	0	1	3	0	3920	0	0	18
111	146	1	0	1	31	75	163	0	1	0	24.8	1	1	1	0	1	0	0	1	3	0	3830	0	0	24
112	147	1	0	1	31	74.5	167	0	1	0	20.5	0	1	1	0	0	0	0	1	3	0	3660	0	0	40
113	148	1	0	1	28	68.5	165	0	1	0	20.02	1	1	1	0	0	0	0	1	2	0	3350	3	6	32
114	149	1	0	1	30	70	163	0	1	0	18.8	0	1	1	0	0	1	0	1	2	0	3070	0	0	32
115	151	1	0	1	30	67	168	0	1	0	20.2	0	0	2	0	0	0	0	0	3	0	3020	0	0	58
116	152	1	0	1	29	55	162	0	1	0	17.17	1	1	1	0	0	0	1	0	2	0	3100	0	0	88
117	153	1	0	1	27	81	170	0	1	0	24.5	1	1	1	0	1	0	0	1	3	0	3570	0	0	48
118	155	1	0	1	32	76	158	0	1	0	20	1	0	2	0	1	0	0	1	3	0	3550	1	2	74
119	159	1	0	1	17	75	172	0	1	0	19.4	1	1	1	0	0	0	1	0	2	0	3160	2	11	16
120	160	1	1	0	36	69	160	0	1	0	19.5	0	0	2	0	0	0	0	1	2	0	3370	0	0	30
121	162	1	0	1	27	65	160	0	1	0	19.1	1	1	1	0	0	0	0	1	3	0	3190	1	2	102
122	165	1	0	1	31	76	166	0	1	0	21.05	0	1	1	0	0	0	0	0	2	0	3410	2	9	38
123	166	1	0	1	24	70	171	0	1	0	20.5	0	1	1	0	0	0	0	0	2	0	3210	0	0	118
124	167	1	0	1	26	68	156	0	1	0	19.7	1	1	1	0	0	0	0	1	3	0	3680	0	0	24
125	168	1	0	1	28	88	168	0	1	1	26.6	0	1	1	0	0	0	0	1	2	0	3200	1	1	120
126	169	1	0	1	34	85	166	0	1	1	25.4	0	0	2	0	0	0	0	0	3	0	4005	0	0	42
127	171	1	0	1	31	65	160	0	1	0	19.5	0	1	1	0	0	1	0	0	4	0	3480	1	1	34
128	173	1	0	1	24	86	170	0	1	0	23.52	0	0	2	0	0	0	0	1	2	0	3720	2	2	24
129	174	1	0	1	34	72	160	0	1	0	22.26	0	1	1	0	0	0	0	1	2	0	3470	2	3	120
130	175	1	0	1	30	87	170	0	1	0	23.5	1	1	1	0	0	1	0	1	3	0	3100	0	2	120
131	176	1	0	1	26	74	160	0	1	1	25	0	1	1	0	0	0	0	1	3	0	3055	0	0	37
132	177	1	0	1	22	66	165	0	1	0	20.2	1	1	1	0	0	0	0	1	1	0	3350	0	0	72
133	178	1	1	0	35	67	162	0	1	0	21.3	1	0	2	0	0	1	0	1	2	0	3070	0	0	70
134	179	1	0	1	34	58	157	0	1	0	19.88	1	0	3	0	0	0	0	0	2	0	3405	1	1	48
135	180	1	0	1	28	64	162	0	1	0	20.2	0	1	1	0	0	0	0	1	2	0	3350	1	1	120
136	181	1	0	1	25	70	164	0	1	0	19	1	1	1	0	0	0	0	1	1	0	3570	0	0	45
137	182	1	0	1	23	80	168	0	1	0	21.26	1	1	1	0	0	0	0	0	2	0	3290	4	10	40
138	183	1	0	1	31	68	167	0	1	0	19	1	0	2	0	0	0	0	0	2	0	3080	0	0	26
139	184	1	0	1	29	63	164	0	1	0	17	0	1	1	0	0	0	0	1	2	0	3110	0	0	100
140	185	1	0	1	30	64	161	0	1	0	20.8	0	1	1	0	0	0	0	1	3	0	3270	1	2	64
141	186	1	0	1	27	72	160	0	1	0	23.43	0	1	1	0	0	1	0	1	5	0	2780	0	0	16
142	187	1	0	1	31	77	168	0	1	0	21.27	0	0	2	0	0	0	0	0	2	0	3850	0	0	16
143	188	1	0	1	30	90	173	0	1	0	24.39	1	0	2	0	0	0	0	0	2	0	3600	0	0	70
144	190	1	0	1	27	68	160	0	1	0	21.1	1	1	1	0	0	0	0	0	2	0	3380	0	1	26
145	191	1	0	1	28	65.8	165	0	1	0	16.16	1	1	1	1	0	2	0	0	3	0	3490	4	4	88
146	192	1	0	1	29	56	162	0	1	0	19.9	1	0	2	0	0	0	0	0	1	0	3410	0	0	82
147	193	1	0	1	29	65	165	0	1	0	18.37	1	1	1	0	0	1	0	1	4	0	3700	1	3	46
148	194	1	0	1	26	70	164	0	1	0	20.1	0	1	1	0	0	0	0	0	3	0	2960	0	0	66
149	195	1	0	1	29	64	160	0	1	0	19.5	1	0	2	0	0	0	0	1	2	0	3245	0	0	26
150	198	1	0	1	30	68.7	167	0	1	0	18.2	1	1	1	0	0	0	0	1	1	0	2780	0	0	74
151	200	1	0	1	31	52	164	0	1	0	16.73	0	1	1	0	0	0	0	0	3	0	2840	0	1	11
152	201	1	0	1	31	54	160	0	1	0	17.2	0	0	2	0	1	1	0	0	4	0	2820	0	0	10
153	202	1	0	1	27	85	170	0	1	0	24.8	1	1	1	0	1	0	0	1	3	0	3170	0	0	31
154	203	1	0	1	32	65	165	0	1	0	19.47	1	1	1	0	0	0	0	1	4	0	3020	0	0	46
155	204	1	0	1	29	71	166	0	1	0	20.32	0	1	1	0	0	0	0	1	3	0	3300	0	0	34
156	205	1	0	1	28	68.3	164	0	1	0	21.2	0	1	1	0	0	0	0	1	2	0	3080	0	0	46
157	206	1	0	1	32	70	160	0	1	0	21.5	0	0	2	0	0	1	0	0	2	0	3650	1	1	49
158	207	1	0	1	31	74	168	0	1	0	22.67	1	0	2	0	1	0	0	1	2	0	3190	0	0	24
159	208	1	0	1	31	75	173	0	1	0	21.7	1	0	2	0	0	0	0	0	2	0	4165	4	42	39
160	209	1	0	1	30	65	157	0	1	0	24.48	1	1	1	0	1	0	0	1	4	0	3540	2	2	30
161	210	1	0	1	30	72	167	0	1	0	20.07	1	0	2	0	0	0	1	1	2	0	3820	0	0	82
162	211	1	0	1	30	62.5	160	0	1	0	20.5	1	1	1	0	1	0	0	0	4	0	2900	0	0	13
163	212	1	0	1	31	80	170	0	1	0	21.6	0	1	1	0	0	0	0	1	2	0	2700	5	5	120
164	213	1	0	1	23	100	175	1	0	1	28	0	1	1	0	0	0	0	1	2	0	3770	2	4	170
165	214	1	1	0	35	84	166	0	1	1	25.09	0	0	3	0	0	0	0	0	4	0	3250	0	0	76
166	217	1	0	1	32	92	160	1	0	1	29.3	1	0	2	0	0	0	0	0	2	0	3950	0	0	24
167	220	1	1	0	40	64	163	0	1	0	19.57	0	0	3	0	0	0	0	0	2	0	2930	0	0	40
168	221	1	0	1	27	66	160	0	1	0	18.94	0	1	1	0	1	0	0	0	2	0	3210	1	1	88
169	222	1	0	1	24	80	161	0	1	0	21.21	1	1	1	0	0	0	0	1	3	0	3790	0	0	64
170	223	1	1	0	35	63	162	0	1	0	20.1	0	0	2	0	0	0	0	0	1	0	3450	1	2	40
171	224	1	0	1	34	72	160	0	1	0	22.26	0	0	2	0	1	0	0	1	4	0	2910	0	0	30
172	225	1	0	1	32	73	163	0	1	0	23.7	0	0	2	0	0	0	0	0	1	0	3270	0	0	22
173	226	1	0	1	32	57	158	0	1	0	17.44	1	1	1	0	0	0	0	1	3	0	3200	0	0	56
174	227	1	0	1	27	66	160	0	1	0	21.5	0	0	2	0	0	1	0	1	3	0	3650	0	1	102
175	228	1	0	1	32	74	168	0	1	0	21.62	1	1	1	0	0	0	0	1	2	0	3230	0	0	64
176	229	1	0	1	29	60	155	0	1	0	19.4	1	1	1	0	0	1	1	1	3	0	3070	0	0	24
177	230	1	0	1	23	63	168	0	1	0	18.47	1	1	1	0	0	0	0	1	2	0	3060	1	1	42
178	231	1	0	1	26	64.5	162	0	1	0	19.05	0	0	2	0	0	1	0	1	2	0	3010	4	53	42
179	233	1	0	1	28	65	158	0	1	0	22.03	0	1	1	0	0	1	0	1	1	0	2590	1	1	56
180	234	1	0	1	30	62.5	160	0	1	0	22.4	0	1	1	0	1	0	0	0	4	0	3170	0	0	114
181	235	1	0	1	28	61	161	0	1	0	18.9	1	1	1	0	0	0	0	1	2	0	3400	0	0	87
182	236	1	0	1	32	60.5	163	0	1	0	21.27	0	1	1	0	0	0	0	1	1	0	2850	1	1	120
183	237	1	0	1	29	76	168	0	1	0	22	0	1	1	0	0	0	0	0	3	0	3160	0	0	110
184	239	1	0	1	24	62	162	0	1	0	17.9	1	1	1	0	0	1	1	1	3	0	2930	1	1	32
185	240	1	0	1	28	82	163	0	1	0	23.2	1	1	1	0	0	1	0	1	2	0	3830	0	0	90
186	241	1	0	1	30	63	162	0	1	0	18.4	1	1	1	0	0	0	0	0	3	0	3380	3	4	32
187	242	1	0	1	32	57	160	0	1	0	17.38	1	1	1	0	0	0	0	0	2	0	2990	0	0	50
188	243	1	1	0	35	67	155	0	1	0	22.19	0	0	2	0	0	0	0	0	2	0	3120	0	0	10
189	244	1	0	1	27	68	168	0	1	0	19.1	0	1	1	0	0	0	0	0	5	1	3170	1	1	80
190	245	1	0	1	33	84	163	0	1	0	24.1	0	0	2	0	0	0	0	0	2	0	3460	1	1	24
191	246	1	0	1	30	84	160	0	1	0	23	0	1	1	0	0	0	0	0	1	0	2880	1	1	32
192	247	1	0	1	28	74.5	155	0	1	1	25.39	0	1	1	0	1	1	0	1	1	0	3610	1	1	120
193	248	1	0	1	26	60	159	0	1	0	16.4	0	1	1	0	1	1	0	1	2	0	3110	0	0	53
194	249	1	0	1	21	86.5	168	0	1	1	25.35	0	0	2	0	0	0	0	0	3	0	3510	0	0	88
195	250	1	0	1	26	57	155	0	1	0	17.5	1	1	1	0	0	1	0	1	2	0	2940	0	0	48
196	251	1	0	1	30	66.5	158	0	1	0	22.03	0	1	1	0	1	1	0	1	2	0	3420	9	21	120
197	252	1	0	1	27	78	168	0	1	0	21.26	1	1	1	0	0	0	0	1	2	0	4010	3	5	62
198	253	1	0	1	30	72	153	0	1	1	25.63	0	0	2	0	0	0	1	1	2	0	2950	2	2	8
199	255	1	0	1	26	83	168	0	1	0	22.3	0	1	1	0	0	1	0	1	5	0	3910	2	10	59
200	256	1	0	1	28	72	165	0	1	0	22	1	1	1	0	0	0	0	1	2	0	3190	0	0	82
201	257	1	0	1	27	69	159	0	1	0	21.8	0	1	1	0	0	0	0	0	2	0	3580	0	0	96
202	258	1	0	1	31	74.5	173	0	1	0	19.71	1	1	1	0	0	0	0	1	3	0	3570	0	0	80
203	259	1	0	1	32	62	157	0	1	0	19.9	1	1	1	0	0	0	0	1	3	0	3240	0	0	120
204	260	1	0	1	30	62	163	0	1	0	18.4	1	1	1	0	0	0	0	1	2	0	3295	4	4	72
205	261	1	0	1	30	71	173	0	1	0	20.38	1	1	1	0	0	2	1	1	3	0	2980	0	0	58
206	262	1	0	1	32	74	169	0	1	0	24.65	0	0	2	0	0	0	0	0	2	0	3380	0	0	32
207	265	1	0	1	27	70	162	0	1	0	20	1	0	2	0	0	1	0	0	2	0	3710	0	0	64
208	267	1	0	1	31	73	167	0	1	0	20.8	0	0	2	0	0	1	0	0	2	0	3340	0	0	64
209	268	1	0	1	24	60	163	0	1	0	16.9	0	1	1	0	0	0	0	0	2	0	3290	0	1	50
210	270	1	0	1	34	60	166	0	1	0	17.24	0	0	2	0	0	0	0	1	3	0	3120	2	7	120
211	271	1	0	1	30	74	168	0	1	0	21.26	0	1	1	0	0	0	0	1	2	0	2700	0	0	114
212	273	1	0	1	25	61	168	0	1	0	16.3	0	1	1	0	1	1	0	1	3	0	3145	2	5	16
213	275	1	0	1	25	57	160	0	1	0	17.6	1	1	1	0	0	1	0	0	2	0	3230	0	0	22
214	276	1	0	1	29	70.5	163	0	1	0	19.4	0	1	1	0	0	2	0	0	3	0	3010	0	0	56
215	277	1	0	1	29	74	170	0	1	0	20.42	0	1	1	0	0	1	0	1	2	0	3350	1	1	40
216	278	1	0	1	27	72	158	0	1	0	20.82	0	0	2	0	0	0	0	1	2	0	2980	0	2	45
217	279	1	0	1	26	74	165	0	1	0	22	1	1	1	0	0	0	0	1	2	1	3440	1	1	120
218	280	1	0	1	29	76.5	162	0	1	0	24.4	1	1	1	0	1	0	0	0	2	0	3410	3	3	120
219	281	1	0	1	29	70	160	0	1	0	23.04	0	1	1	0	0	1	0	0	4	0	3390	4	26	42
220	282	1	0	1	25	76	168	0	1	0	21.6	0	0	2	0	1	1	0	0	2	0	3800	0	3	74
221	283	1	0	1	34	75	165	0	1	0	23.9	0	0	2	0	1	0	0	0	3	0	3460	0	0	14
222	284	1	0	1	32	87.5	168	0	1	1	26.6	0	1	1	0	0	0	0	0	2	0	2860	2	2	82
223	285	1	0	1	27	60	165	0	1	0	18.37	0	1	1	0	1	1	1	0	3	1	3570	0	0	36
224	286	1	0	1	28	63	160	0	1	0	17.8	1	1	1	0	0	1	0	1	2	0	3130	0	0	8
225	287	1	0	1	23	78	170	0	1	0	19	1	1	1	0	1	1	0	1	3	0	3970	0	0	40
226	288	1	0	1	34	65	165	0	1	0	19.83	0	0	2	0	1	0	0	1	3	0	3350	0	0	12
227	289	1	0	1	34	60	158	0	1	0	20.03	0	0	2	0	0	0	0	1	1	0	3410	1	3	16
228	290	1	0	1	34	66	161	0	1	0	19.7	0	1	1	0	0	0	0	1	5	0	2720	0	0	8
229	291	1	0	1	26	64	160	0	1	0	19.9	1	1	1	0	0	1	0	1	2	0	3540	0	0	104
230	292	1	0	1	29	70	164	0	1	0	20.4	0	1	1	0	0	0	1	1	2	0	3070	2	2	120
231	293	1	0	1	29	61	168	0	1	0	18.4	0	0	2	0	1	1	0	0	2	0	3630	1	1	65
232	294	1	0	1	33	72.5	161	0	1	0	23.16	0	1	1	0	0	0	0	0	1	0	3060	0	0	120
233	295	1	0	1	34	75	162	0	1	0	21	1	0	2	0	0	0	0	1	2	1	3250	1	1	48
234	296	1	0	1	32	79	163	0	1	0	22.21	0	1	1	0	1	0	0	1	3	0	2660	0	0	120
235	297	1	0	1	33	72.5	163	0	1	0	18.82	0	1	1	0	0	2	1	0	2	0	3550	1	1	31
236	298	1	0	1	30	70	165	0	1	0	19.47	0	1	1	0	0	0	0	1	2	0	2980	0	0	62
237	299	1	0	1	26	68	161	0	1	0	21.6	1	1	1	0	0	0	0	1	3	0	3290	0	0	54
238	300	1	0	1	30	63	158	0	1	0	20.8	0	0	2	0	0	1	0	1	2	0	3640	1	1	56
239	301	1	1	0	35	68.5	160	0	1	0	21.5	0	1	1	0	1	0	0	1	3	0	3380	1	1	64
240	302	1	0	1	28	66	160	0	1	0	20.5	0	0	2	0	0	0	0	0	3	0	3500	1	2	8
241	303	1	0	1	28	78.6	166	0	1	0	23.44	1	1	1	0	0	2	0	1	2	0	4150	0	2	96
242	305	1	0	1	27	68.6	162	0	1	0	23.6	0	1	1	0	1	0	0	1	2	0	3130	5	10	96
243	306	1	1	0	35	72	157	0	1	0	24.34	0	0	3	0	1	0	0	1	5	0	3330	0	0	43
244	307	1	1	0	39	71	160	0	1	0	21.87	0	0	2	0	1	1	0	1	2	0	3455	0	0	34
245	308	1	0	1	28	74	161	0	1	0	23.156	0	1	1	0	0	1	1	1	2	0	3390	1	2	32
246	309	1	0	1	32	67.5	159	0	1	0	20.4	0	0	2	0	0	1	0	0	2	0	3410	2	2	64
247	310	1	0	1	31	98	170	1	0	1	30.8	1	1	1	0	0	1	0	1	2	0	3540	0	0	58
248	312	1	0	1	31	74	160	0	1	0	23.05	0	0	2	0	0	0	0	0	3	0	3840	0	0	10
249	313	1	0	1	29	75.5	160	0	1	0	22.7	1	1	1	0	0	1	0	1	2	0	3300	0	0	78
250	314	1	0	1	29	63.5	160	0	1	0	19.92	0	1	1	0	0	1	0	1	2	0	2400	0	0	6
251	315	1	0	1	32	73.5	165	0	1	0	19.9	0	0	2	0	0	0	0	0	3	0	3640	0	0	46
252	316	1	0	1	31	92	165	0	1	1	27.1	1	0	2	0	0	0	0	0	2	0	3370	0	0	7
253	317	1	0	1	27	69	166	0	1	0	19.5	0	1	1	0	0	1	0	0	2	0	2830	0	0	71
254	318	1	0	1	34	74	168	0	1	0	21.26	0	0	2	0	1	1	0	1	2	0	3650	1	3	24
255	319	1	0	1	30	67	158	0	1	0	19.63	0	1	1	0	0	0	0	1	2	0	2930	0	0	78
256	320	1	0	1	32	71	165	0	1	0	22	0	0	2	0	0	1	0	1	2	0	3355	0	0	120
257	321	1	0	1	34	56.5	162	0	1	0	18.7	0	1	1	0	0	0	0	0	7	0	2650	0	0	8
258	323	1	0	1	28	53.5	156	0	1	0	16.44	0	1	1	0	0	1	0	0	2	0	2440	0	0	18
259	324	1	0	1	25	72	168	0	1	0	19.13	1	1	1	0	0	0	0	0	3	0	3560	0	0	91
260	325	1	0	1	32	75	169	0	1	0	22.06	0	0	3	0	1	0	0	1	2	0	3565	0	0	8
261	326	1	0	1	27	77	159	0	1	0	24	1	1	1	0	0	0	0	1	4	0	3480	0	0	120
262	327	1	0	1	29	68	168	0	1	0	18.4	0	0	2	0	0	0	0	1	2	0	3470	0	0	16
263	328	1	0	1	32	70	162	0	1	0	19.05	1	0	2	0	0	0	1	0	3	0	3570	0	0	16
264	329	1	0	1	32	74	165	0	1	0	23.14	0	1	1	0	1	0	0	1	3	1	3920	0	0	66
265	330	1	1	0	38	66.5	154	0	1	0	23.1	0	0	2	0	1	0	0	0	7	0	2890	0	1	29
266	332	1	0	1	31	71	158	0	1	0	23.43	1	1	1	0	0	0	0	1	1	0	3590	0	0	120
267	333	1	0	1	30	68	162	0	1	0	18.8	0	1	1	0	0	0	1	1	2	0	2975	0	0	119
268	334	1	0	1	31	60.2	162	0	1	0	20.6	0	0	2	0	0	0	0	0	2	0	3010	0	0	80
269	335	1	0	1	26	70	162	0	1	0	19.1	0	1	1	0	0	1	0	0	2	0	3180	3	8	86
270	336	1	0	1	31	59	163	0	1	0	19.19	0	1	1	0	0	1	0	1	3	0	2920	0	0	72
271	337	1	0	1	31	69	165	0	1	0	19.83	1	1	1	0	0	0	0	1	2	0	3360	0	0	24
272	338	1	0	1	32	67	155	0	1	0	21.23	1	1	1	0	0	0	0	1	3	0	3580	1	3	64
273	339	1	0	1	27	58	158	0	1	0	19.2	1	1	1	0	0	0	0	1	3	0	3080	1	1	46
274	340	1	0	1	28	56	160	0	1	0	21.6	0	1	1	0	0	0	0	1	2	0	2955	0	0	18
275	341	1	0	1	26	80	168	0	1	0	21.26	0	1	1	0	0	1	1	1	2	0	2925	0	0	98
276	342	1	0	1	30	68	164	0	1	0	22.31	1	0	2	0	0	1	0	1	3	0	3350	0	0	10
277	343	1	0	1	32	74	165	0	1	0	19.1	1	0	2	0	0	1	0	1	2	0	3670	0	0	32
278	344	1	1	0	36	80	165	0	1	0	23.5	1	0	2	0	0	1	0	1	4	0	3860	0	1	45
279	345	1	0	1	30	70	172	0	1	0	21.97	0	1	1	0	1	1	0	1	2	1	3230	0	1	80
280	346	1	1	0	37	82	170	0	1	0	21.22	0	0	2	0	0	0	0	1	2	0	3190	1	1	40
281	347	1	0	1	32	67	160	0	1	0	20.51	1	1	1	0	1	0	0	1	2	0	2970	0	0	16
282	348	1	1	0	35	73	165	0	1	0	20.75	1	1	1	0	0	0	0	1	2	1	3380	0	0	64
283	349	1	0	1	22	67	163	0	1	0	21.08	1	1	1	0	0	0	0	1	2	0	3280	0	0	94
284	350	1	0	1	29	76	162	0	1	0	21	0	1	1	0	0	0	0	1	2	0	3130	0	0	51
285	351	1	0	1	33	75	160	0	1	0	23.44	0	0	3	0	1	0	0	0	2	0	3690	0	0	26
286	352	1	0	1	26	94	160	0	1	1	25.4	1	1	1	0	0	1	1	1	2	0	3380	0	0	104
287	354	1	0	1	33	65	165	0	1	0	20.57	1	1	1	0	0	0	0	1	3	0	3435	1	4	104
288	355	1	0	1	34	72	163	0	1	0	22.96	0	0	2	0	0	0	0	1	2	0	2950	0	0	25
289	356	1	0	1	28	82.7	166	0	1	0	22.86	0	1	1	0	0	0	0	0	5	0	3420	0	0	18
290	357	1	0	1	34	73.3	168	0	1	0	19.94	1	1	1	0	0	0	0	0	2	0	3500	0	0	8
291	359	1	0	1	28	61.5	167	0	1	0	18.5	0	1	1	0	0	0	0	0	3	0	3100	0	0	34
292	360	1	0	1	31	81.5	164	0	1	0	22.86	1	1	1	0	0	1	0	1	2	0	3700	2	3	49
293	361	1	0	1	33	66	153	0	1	0	20.4	1	1	1	0	0	1	0	1	2	0	3150	2	8	120
294	362	1	0	1	31	68.5	163	0	1	0	22.77	0	1	1	0	0	0	0	1	2	0	3350	1	1	56
295	363	1	0	1	26	68	160	0	1	0	21.48	1	1	1	0	0	0	0	0	2	0	3380	4	13	40
296	364	1	0	1	29	60	160	0	1	0	18.35	0	1	1	0	0	1	0	1	1	0	2650	1	6	109
297	365	1	0	1	26	80	167	0	1	0	17.9	0	1	1	0	0	0	1	1	1	1	3740	0	0	64
298	367	1	0	1	27	67	162	0	1	0	20.96	0	1	1	0	0	0	0	1	1	0	3500	2	5	120
299	368	1	0	1	30	70.5	160	0	1	1	27.53	0	1	1	0	0	0	0	1	2	0	3150	0	1	56
300	369	1	0	1	28	78	160	0	1	1	25.39	0	1	1	0	1	1	0	1	4	0	3100	0	0	40
301	370	1	0	1	29	67	165	0	1	0	19.1	1	1	1	0	0	0	0	1	2	0	3520	3	10	96
302	371	1	0	1	31	72	160	0	1	0	23.24	1	0	2	0	0	0	0	1	1	0	3830	1	1	16
303	372	1	0	1	27	80	158	0	1	0	24	1	1	1	0	0	0	0	0	2	0	3980	1	1	72
304	373	1	0	1	28	74	168	0	1	0	22.32	1	0	2	0	1	0	0	1	2	0	3170	1	1	29
305	374	1	0	1	31	62	166	0	1	0	19.42	1	1	1	0	0	0	0	0	3	0	2990	0	0	45
306	375	1	1	0	35	64.7	163	0	1	0	17.31	1	0	2	0	0	0	0	1	4	0	4040	0	0	7
307	376	1	0	1	28	69	160	0	1	1	26.95	0	1	1	0	0	0	0	1	2	0	2980	1	1	32
308	377	1	0	1	33	80	176	0	1	0	22.6	1	1	1	0	0	1	0	1	3	0	3250	1	1	16
309	379	1	1	0	35	70	167	0	1	0	21.33	1	1	1	0	0	0	0	0	2	0	3520	0	0	58
310	380	1	0	1	34	79	158	1	0	1	28.04	0	0	2	0	1	0	0	1	3	0	3495	1	1	24
311	381	1	0	1	28	86	166	0	1	1	25.04	1	0	2	0	0	0	0	1	2	0	3835	0	0	14
312	382	1	0	1	28	80	160	0	1	1	25.39	1	1	1	0	0	0	0	0	3	0	3190	1	1	48
313	383	1	0	1	24	77	163	0	1	0	21.27	0	1	1	0	0	1	0	1	4	0	3630	0	0	42
314	384	1	1	0	35	71	169	0	1	0	20.8	1	1	1	0	0	1	0	1	2	0	3580	0	0	80
315	385	1	0	1	30	67.5	160	0	1	0	18.55	1	1	1	0	0	0	0	1	2	0	3220	2	6	32
316	386	1	0	1	31	67	160	0	1	0	19.5	0	0	2	0	0	1	0	1	3	0	3680	3	6	72
317	387	1	0	1	29	77	158	0	1	0	22.8	0	0	2	0	0	1	0	0	2	0	3245	0	0	38
318	388	1	0	1	25	65.5	158	0	1	0	20.02	1	1	1	0	0	1	0	1	1	0	3730	0	0	18
319	389	1	0	1	30	60	160	0	1	0	23.43	0	1	1	0	1	0	0	1	2	0	3370	2	5	38
320	390	1	0	1	33	84	172	0	1	0	23.32	0	0	2	0	0	0	0	0	2	0	3960	0	0	6
321	391	1	0	1	27	71	160	0	1	0	24.41	0	1	1	0	0	0	0	0	4	0	3030	0	0	38
322	392	1	0	1	32	78	164	0	1	1	27.9	1	1	1	0	1	0	0	1	2	0	3265	3	5	66
323	393	1	0	1	30	80	165	0	1	0	22.04	0	0	2	0	0	0	0	0	3	0	3495	1	1	32
324	395	1	0	1	33	68	155	0	1	0	21	1	0	2	0	0	2	0	1	2	0	2840	0	0	21
325	396	1	0	1	27	65	165	0	1	0	19.28	1	1	1	0	0	1	0	1	3	0	2835	1	1	96
326	397	1	0	1	31	70	160	0	1	0	19.53	0	1	1	0	1	1	0	1	2	0	3105	4	6	100
327	398	1	0	1	31	74	162	0	1	0	21.72	0	1	1	0	0	0	0	1	2	0	3020	3	7	104
328	399	1	0	1	32	79	165	0	1	0	22.04	1	0	2	0	0	0	0	0	3	0	3765	0	0	10
329	401	1	0	1	25	74	166	0	1	0	21	0	1	1	0	0	0	0	1	2	0	3435	1	3	64
330	403	1	0	1	29	69.5	163	0	1	0	22.2	0	1	1	0	0	1	0	1	2	0	3270	2	2	118
331	404	1	0	1	32	76.5	163	0	1	0	23.71	0	0	2	0	0	0	0	0	2	0	3680	0	0	93
332	405	1	0	1	25	91.5	163	1	0	1	30.1	0	1	1	1	0	0	0	1	1	0	3155	0	0	42
333	406	1	0	1	29	61	155	0	1	0	22.9	0	0	2	0	0	1	0	0	3	0	3340	0	0	120
334	407	1	0	1	32	61.5	160	0	1	0	19.1	1	1	1	0	0	2	0	1	2	0	3040	1	1	120
335	408	1	0	1	32	65	161	0	1	0	19.68	1	1	1	0	1	0	0	0	3	0	3450	0	0	58
336	409	1	0	1	34	74	158	0	1	0	23.03	0	1	1	0	0	0	0	0	3	0	2965	1	1	24
337	410	1	0	1	26	61.7	160	0	1	0	18.75	1	1	1	0	0	0	0	0	2	0	3500	0	2	18
338	411	1	1	0	39	80	160	1	0	1	30.27	0	0	2	0	1	1	0	1	3	0	3050	0	0	72
339	412	1	0	1	34	61	158	0	1	0	19.6	0	0	2	0	0	0	0	1	2	0	2885	0	2	64
340	413	1	1	0	37	65	160	0	1	0	20.7	0	1	1	0	0	0	0	1	2	0	2870	1	2	64
341	414	1	1	0	35	83	166	0	1	1	26.13	1	0	4	0	0	2	0	0	4	0	4000	0	0	32
342	415	1	0	1	30	70.5	163	0	1	1	26	0	1	1	0	0	2	0	1	4	0	2750	0	0	34
343	416	1	0	1	28	68.8	153	0	1	0	22.64	1	1	1	0	0	1	0	0	3	0	2700	1	1	56
344	418	1	0	1	28	72	165	0	1	0	22.4	1	1	1	0	0	0	0	0	2	0	3350	0	0	32
345	420	1	0	1	29	76	160	0	1	0	22.85	0	1	1	0	0	0	0	1	2	1	3180	0	1	70
346	421	1	0	1	34	73.5	155	0	1	0	22.89	0	1	1	1	0	2	0	0	4	0	3200	0	0	8
347	422	1	0	1	26	72	168	0	1	0	20.55	0	1	1	0	0	0	1	1	3	0	3325	0	0	37
348	423	1	0	1	27	76	167	0	1	0	23.1	1	1	1	0	0	0	0	1	2	0	3480	0	0	64
349	427	1	0	1	30	80	169	0	1	0	21	1	1	1	0	0	0	0	1	2	0	3330	0	0	42
350	429	1	0	1	28	75	167	0	1	0	21.5	1	1	1	0	0	0	0	0	2	0	3705	1	1	16
351	433	1	0	1	28	77	167	0	1	0	20.4	1	1	1	0	0	0	0	1	2	0	3635	0	4	20
352	436	1	0	1	33	63	161	0	1	0	18.9	0	0	2	0	0	1	0	1	2	0	3505	0	0	24
353	438	1	0	1	27	84	165	0	1	0	22	0	1	1	1	0	1	0	1	2	0	2930	0	0	8
354	439	1	0	1	31	73.6	163	0	1	0	22.58	0	1	1	0	0	1	0	1	2	0	2945	0	0	52
355	441	1	0	1	28	66	161	0	1	0	20.2	1	1	1	0	0	1	0	1	3	0	2770	1	1	72
356	442	1	0	1	22	60	163	0	1	0	16.9	0	1	1	0	0	0	0	0	4	0	2990	0	0	21
357	445	1	0	1	30	75	160	0	1	0	21.5	0	0	2	0	0	0	0	1	1	0	3090	1	1	24
358	446	1	0	1	31	72	168	0	1	0	22.67	1	1	1	0	1	1	0	1	2	0	3375	0	1	46
359	447	1	0	1	31	53	158	0	1	0	20.03	0	1	1	0	1	1	0	1	2	0	3235	0	0	47
360	450	1	0	1	33	53.6	160	0	1	0	18.35	0	1	1	0	0	0	0	1	3	0	3000	0	0	24
361	451	1	0	1	27	58.5	158	0	1	0	18.82	1	0	2	0	0	0	0	1	1	0	3250	0	0	22
362	452	1	0	1	30	65	165	0	1	0	18.7	0	1	1	0	0	0	0	1	2	0	3865	2	3	120
363	453	1	0	1	30	69	164	0	1	0	20.44	0	0	2	0	0	1	0	0	3	0	3510	1	1	24
364	454	1	1	0	36	67.5	168	0	1	0	18.07	1	0	2	0	0	0	0	1	2	0	3450	0	0	24
365	456	1	0	1	28	73	168	0	1	0	18.35	1	1	1	0	0	0	0	1	4	0	3200	0	0	93
366	457	1	0	1	29	70	172	0	1	0	18.6	0	1	1	0	0	0	0	1	2	0	3150	0	0	54
367	458	1	0	1	21	84.5	172	0	1	0	20	1	1	1	0	0	0	1	0	3	0	4225	1	1	8
368	459	1	0	1	33	70.9	161	0	1	0	23.5	1	0	2	0	0	1	0	1	2	0	3050	0	0	18
369	460	1	0	1	31	88	168	0	1	0	24.8	1	0	2	0	1	0	0	1	2	0	3745	0	0	10
370	461	1	0	1	29	86	164	0	1	1	26.4	1	1	1	0	0	0	0	1	2	0	3250	0	0	66
371	463	1	0	1	24	62	167	0	1	0	20.44	0	1	1	0	0	1	1	0	3	0	2435	1	1	24
372	465	1	0	1	32	59	168	0	1	0	18.24	0	1	1	0	1	0	0	1	3	0	2945	1	1	32
373	466	1	0	1	29	78.7	165	0	1	0	22.47	1	0	2	0	0	0	0	0	3	0	3350	0	0	66
374	467	1	0	1	31	86	165	0	1	1	25.71	1	1	1	0	0	0	0	0	1	0	3680	2	3	114
375	469	1	0	1	28	76	168	0	1	0	21	1	1	1	0	0	0	0	1	2	0	3540	1	3	120
376	470	1	0	1	19	62	155	0	1	0	17.73	0	1	1	0	0	0	0	0	3	0	3125	3	5	48
377	471	1	0	1	32	70	160	0	1	0	20.31	1	1	1	0	0	0	0	0	2	0	3485	1	1	24
378	473	1	0	1	27	77	172	0	1	0	18.59	1	1	1	0	0	0	1	1	2	1	3200	1	2	184
379	474	1	0	1	34	83.1	170	0	1	0	21.14	0	0	2	0	0	0	0	1	2	0	3845	0	0	114
380	478	1	0	1	31	85	160	1	0	1	33.2	0	0	2	0	0	1	0	1	2	0	3745	0	0	84
381	479	1	0	1	27	63	165	0	1	0	17.3	1	1	1	0	0	0	0	1	2	0	3850	0	0	26
382	480	1	0	1	25	67	163	0	1	0	18.2	0	1	1	0	0	0	0	1	2	0	3110	2	3	75
383	481	1	0	1	34	80	162	0	1	0	22.86	1	0	3	0	0	1	0	0	2	0	3590	1	3	70
384	482	1	1	0	37	53.5	159	0	1	0	16.81	0	0	2	0	0	0	0	0	2	0	2770	1	3	16
385	483	1	0	1	26	66	164	0	1	0	18.22	1	1	1	0	0	0	0	1	2	0	2990	0	0	103
386	484	1	0	1	30	68	154	0	1	0	21.93	0	1	1	0	0	0	0	0	2	0	2940	1	1	40
387	485	1	0	1	28	72	165	0	1	0	19.1	0	1	1	0	0	0	0	1	5	0	3635	1	1	42
388	486	1	0	1	26	99	170	0	1	1	27.34	0	1	1	1	0	0	0	1	2	0	3645	2	3	48
389	487	1	1	0	35	75	168	0	1	0	20.16	1	0	2	0	0	2	1	1	3	0	3295	2	2	32
390	488	1	0	1	30	79	171	0	1	0	17.3	0	1	1	0	0	1	1	1	2	0	3090	2	2	24
391	489	1	0	1	33	84.5	172	1	0	1	28.56	0	1	1	0	0	0	0	1	2	0	3965	1	1	72
392	490	1	0	1	27	58.5	154	0	1	0	21.4	0	1	1	0	0	0	0	1	2	0	3360	0	0	82
393	491	1	0	1	24	71	160	0	1	0	19.92	1	1	1	0	0	0	0	1	2	0	3560	2	2	40
394	492	1	0	1	32	73	162	0	1	0	19.81	1	1	1	0	0	1	0	1	3	0	3640	0	0	48
395	494	1	0	1	29	61	163	0	1	0	17.55	0	1	1	0	0	0	0	0	2	0	3275	1	1	8
396	495	1	0	1	33	69	162	0	1	0	20.2	1	1	1	0	0	0	0	1	2	0	3530	0	0	120
397	496	1	0	1	26	70	165	0	1	0	18.91	0	0	3	0	0	2	0	1	2	0	3355	0	0	14
398	497	1	0	1	33	69.3	165	0	1	0	21.3	0	1	1	0	0	1	0	1	3	0	3930	0	2	48
399	498	1	0	1	25	65.5	162	0	1	0	20.38	0	1	1	0	0	1	0	1	2	0	3595	1	1	103
400	499	1	0	1	23	72	158	0	1	0	23.2	1	0	3	0	0	1	0	1	2	0	3275	0	0	15
401	500	1	0	1	29	69	162	0	1	0	20.6	0	1	1	0	0	0	0	0	2	0	2950	1	1	24
402	502	1	0	1	30	67	160	0	1	0	23.63	1	1	1	0	0	1	0	0	2	0	3500	1	2	120
403	503	1	0	1	23	59.5	158	0	1	0	20.4	1	1	1	0	1	0	0	1	3	0	3155	0	0	32
404	504	1	0	1	30	68.5	170	0	1	0	19	1	1	1	0	1	1	0	1	5	0	3475	0	0	64
405	505	1	0	1	33	62	162	0	1	0	18.7	0	1	1	0	0	1	1	0	3	0	3140	0	0	120
406	506	1	0	1	23	70	168	0	1	0	18.42	0	1	1	0	0	0	1	1	2	0	2850	0	0	64
407	508	1	0	1	31	66.5	166.5	0	1	0	22.46	0	1	1	0	1	1	0	1	3	0	3645	0	0	53
408	509	1	0	1	32	66	163	0	1	0	19.9	1	1	1	0	0	1	0	0	1	0	3255	0	0	48
409	510	1	0	1	32	64	158	0	1	0	19.2	1	1	1	0	0	2	0	1	2	0	3315	0	0	64
410	511	1	0	1	25	71	165	0	1	0	22.03	0	1	1	0	0	0	1	1	2	1	3300	1	1	120
411	512	1	0	1	32	72	155	0	1	0	23.72	0	0	2	0	1	1	0	1	2	0	2730	0	0	23
412	513	1	0	1	29	70	170	0	1	0	19.38	0	1	1	0	0	0	0	1	3	0	3765	0	0	120
413	514	1	1	0	35	70	163	0	1	0	23.8	0	1	1	0	1	0	0	0	6	0	3205	0	0	8
414	515	1	0	1	31	74	160	0	1	0	21.09	1	0	2	1	0	0	0	1	3	0	3085	0	0	34
415	516	1	0	1	28	68	160	0	1	0	21.48	1	1	1	0	0	0	0	1	3	0	3035	1	1	98
416	517	1	0	1	32	65	165	0	1	0	19.28	0	0	2	0	0	0	0	1	2	0	4035	5	5	38
417	518	1	0	1	34	85	164	1	0	1	29.74	0	0	2	0	0	0	0	0	2	0	3260	1	1	56
418	519	1	0	1	34	78	162	0	1	0	24.4	1	0	2	0	0	1	0	0	3	0	3425	1	1	28
419	520	1	0	1	24	75	168	0	1	0	19.49	0	1	1	0	0	1	1	1	3	0	3100	0	0	109
420	521	1	0	1	32	61	165	0	1	0	18.36	1	1	1	0	0	0	0	1	2	0	3710	0	0	120
421	523	1	0	1	27	81	166	0	1	1	25.4	0	1	1	0	0	0	0	1	6	0	3080	1	1	32
422	524	1	0	1	32	64.5	159	0	1	0	21.36	0	0	2	0	1	0	0	0	2	0	3410	0	0	62
423	526	1	1	0	39	80.5	163	0	1	1	25.4	0	0	2	0	0	0	0	0	2	0	3330	0	0	21
424	528	1	0	1	29	62	161	0	1	0	20.07	0	1	1	0	0	0	0	1	2	0	2950	1	1	34
425	530	1	0	1	31	65	160	0	1	0	19.5	0	1	1	0	0	1	0	1	3	0	3285	0	0	56
426	531	1	0	1	30	68	160	0	1	0	19.7	0	0	2	0	0	0	0	1	3	0	3605	0	0	16
427	532	1	0	1	31	63	158	0	1	0	19.63	0	1	1	0	0	2	0	0	3	0	2525	0	0	5
428	533	1	0	1	27	69	168	0	1	0	20.9	1	1	1	0	0	0	0	1	2	0	3785	0	4	72
429	534	1	0	1	30	67	160	0	1	0	19.5	1	1	1	0	0	0	0	1	2	1	4115	2	2	105
430	535	1	0	1	33	63.5	158	0	1	0	21.63	0	1	1	0	0	0	1	1	2	0	3390	0	0	24
431	536	1	0	1	31	90	162	0	1	1	26.67	1	0	3	0	0	0	0	0	3	0	3770	3	9	120
432	537	1	0	1	23	82	165	0	1	0	22.41	0	1	1	0	0	0	0	1	2	0	3090	0	0	32
433	538	1	0	1	30	78	162	0	1	0	24.39	1	1	1	0	0	1	0	1	4	1	3950	0	0	40
434	539	1	0	1	33	76	164	0	1	0	23.2	0	1	1	0	0	1	0	1	3	0	3205	1	1	35
435	540	1	0	1	30	57	161	0	1	0	18.13	1	1	1	0	1	0	0	1	2	0	3235	0	0	26
436	541	1	0	1	26	67	160	0	1	0	20.7	1	0	2	0	0	2	0	1	2	0	3470	0	0	32
437	542	1	0	1	31	75	157	0	1	0	24.34	0	1	1	0	0	0	0	1	3	0	2955	1	1	48
438	544	1	0	1	26	73	158	0	1	0	24.03	0	1	1	0	0	0	0	1	2	0	3545	1	1	40
439	547	1	0	1	33	64	160	0	1	0	19.5	0	0	3	0	0	1	0	0	3	0	3490	0	0	65
440	548	1	0	1	30	76	167	0	1	0	21.5	1	1	1	0	0	0	1	1	2	1	3860	0	0	64
441	549	1	0	1	29	60	156	0	1	0	19.93	0	1	1	0	0	0	0	0	2	0	3150	1	1	8
442	551	1	0	1	26	72	167	0	1	0	20.1	0	1	1	0	1	2	0	0	2	0	3255	0	0	27
443	552	1	1	0	36	60	163	0	1	0	19.2	0	0	2	0	0	0	0	0	2	0	3210	0	0	32
444	553	1	0	1	27	65	160	0	1	0	19.14	0	1	1	0	1	0	0	0	2	1	2945	0	0	88
445	554	1	0	1	26	72	155	0	1	0	20.4	1	1	1	0	1	0	0	0	2	0	2755	1	1	64
446	555	1	0	1	28	69	162	0	1	0	20.7	1	1	1	0	0	0	0	1	2	0	3710	2	2	73
447	556	1	0	1	31	65.5	165	0	1	0	18.5	0	1	1	0	0	0	0	1	3	0	3305	0	0	37
448	558	1	0	1	31	70	165	0	1	0	19.01	1	1	1	0	0	0	0	1	2	0	3215	2	2	32
449	559	1	1	0	35	80	165	0	1	1	26.4	1	0	2	0	0	0	0	1	3	0	3695	0	0	37
450	560	1	0	1	28	77.5	166	0	1	0	24.3	1	1	1	0	0	0	0	1	2	0	3400	0	0	90
451	561	1	0	1	30	71	159	0	1	0	21.95	1	1	1	0	0	1	0	1	2	0	3560	0	0	64
452	562	1	0	1	30	76	153	0	1	1	26.91	0	1	1	0	0	0	0	1	2	0	2575	0	2	98
453	563	1	0	1	31	58	160	0	1	0	18.75	0	1	1	0	0	2	0	1	2	0	3080	0	0	64
454	564	1	0	1	24	65	157	0	1	0	21.5	0	1	1	0	0	0	0	1	2	1	2845	1	1	90
455	565	1	0	1	26	79	173	0	1	0	22.2	1	1	1	0	1	1	1	0	2	0	3540	1	1	120
456	567	1	0	1	30	81	165	0	1	0	21.3	0	1	1	0	0	1	0	1	1	0	3100	3	3	120
457	568	1	0	1	32	83	165	1	0	1	28.65	1	1	1	1	0	0	0	1	3	0	3215	0	0	80
458	569	1	0	1	33	77	160	0	1	1	26.56	1	0	2	0	0	1	0	1	3	0	3805	0	0	18
459	570	1	0	1	28	60	153	0	1	0	20.08	0	0	2	0	0	1	0	0	2	0	2990	2	7	16
460	571	1	0	1	30	63	158	0	1	0	20.83	0	0	2	0	0	1	0	0	2	0	3340	0	0	16
461	572	1	0	1	28	75	160	0	1	0	23.2	1	0	2	0	1	0	0	1	2	0	3450	0	0	40
462	573	1	0	1	33	77	172	0	1	0	21.3	1	1	1	0	0	0	0	1	2	0	3835	0	0	80
463	574	1	0	1	33	74	170	0	1	0	20.07	0	1	1	0	0	0	0	0	3	0	2980	1	3	40
464	575	1	0	1	32	63	158	0	1	0	20.02	0	1	1	0	0	0	1	1	3	0	2980	0	0	56
465	576	1	0	1	28	75	162	0	1	0	21.72	0	1	1	0	0	0	0	0	4	0	3260	1	3	64
466	577	1	0	1	26	74	170	0	1	0	19.37	1	1	1	0	0	0	0	0	3	0	3115	0	1	48
467	578	1	0	1	26	67.5	165	0	1	0	20.2	1	1	1	0	0	0	0	1	2	0	3150	0	0	56
468	580	1	0	1	25	67	158	0	1	0	21.1	0	1	1	0	0	1	0	1	3	0	3350	0	0	17
469	581	1	1	0	39	75	165	0	1	0	22.04	0	0	2	0	0	0	0	1	3	0	3005	2	2	120
470	582	1	0	1	30	83	165	0	1	1	26.81	0	1	1	0	1	0	0	0	2	0	3245	0	0	24
471	583	1	0	1	28	71	165	0	1	0	20.58	1	1	1	0	0	0	0	1	2	1	3460	1	1	110
472	584	1	0	1	34	74	163	0	1	0	22.6	1	0	2	0	0	0	1	1	1	0	3330	1	2	25
473	585	1	0	1	33	61	155	0	1	0	20.81	1	1	1	0	0	0	0	1	2	0	3250	1	1	24
474	586	1	0	1	23	68.5	172	0	1	0	18.59	0	1	1	0	0	0	0	1	2	0	3505	0	0	78
475	587	1	0	1	29	59	156	0	1	0	19.7	1	1	1	0	0	0	0	1	2	0	3700	0	0	48
476	588	1	0	1	34	68.5	160	0	1	0	21.48	0	0	2	0	1	0	0	0	4	0	3670	0	0	34
477	589	1	0	1	32	60	158	0	1	0	22	1	1	1	0	0	0	0	1	2	1	2885	0	0	40
478	590	1	0	1	30	75	166	0	1	0	20.69	0	1	1	0	0	0	0	1	2	0	3390	1	1	11
479	591	1	0	1	34	94.5	173	0	1	0	24.4	0	1	1	0	0	1	0	1	2	0	4195	0	0	56
480	593	1	0	1	28	65.5	160	0	1	0	16.8	1	1	1	0	0	0	0	1	2	0	3655	1	1	120
481	595	1	0	1	31	75	172	0	1	0	20.28	0	1	1	0	0	1	1	1	3	0	3080	0	0	64
482	596	1	0	1	28	72.2	161	0	1	0	24	0	1	1	0	0	1	1	0	2	0	2985	0	0	8
483	597	1	0	1	28	62	154	0	1	0	20.2	1	1	1	0	0	1	0	0	3	0	2855	0	0	32
484	598	1	0	1	33	65.7	165	0	1	0	18.7	0	0	2	0	0	0	0	0	3	0	3190	1	1	48
485	599	1	0	1	28	60	160	0	1	0	17.58	0	1	1	0	0	0	0	0	2	0	3340	1	3	36
486	600	1	1	0	35	80	168	0	1	0	23.04	0	1	1	0	1	0	0	1	2	0	4700	3	40	107
487	601	1	0	1	29	75	170	0	1	0	21.1	1	1	1	0	0	0	0	1	3	0	3620	0	0	50
488	605	1	0	1	33	89	170	0	1	0	22.15	0	1	1	0	0	0	0	0	2	0	2940	0	0	48
489	606	1	0	1	33	80	165	0	1	0	22.77	0	0	2	0	0	2	0	0	2	0	2820	3	11	96
490	607	1	0	1	29	58.4	162	0	1	0	17.91	1	1	1	0	1	0	0	1	3	0	2980	0	0	32
491	608	1	0	1	28	76	170	0	1	0	21.97	1	1	1	0	0	0	0	1	1	1	3580	1	2	110
492	609	1	0	1	33	75	162	0	1	0	23.6	1	0	2	0	1	0	0	1	2	0	3775	1	1	56
493	611	1	0	1	26	75.5	160	0	1	1	26.4	1	1	1	0	0	1	0	1	1	0	2910	3	5	54
494	613	1	0	1	31	72	172	0	1	0	18.92	0	1	1	0	0	1	0	1	2	0	3650	0	0	48
495	614	1	0	1	22	76	170	0	1	0	22.49	0	1	1	0	0	0	0	1	2	0	3120	2	5	120
496	615	1	0	1	25	104	167	1	0	1	30.4	0	1	1	1	0	0	0	0	2	0	2840	3	3	55
497	616	1	0	1	31	68	160	0	1	0	21.48	0	1	1	1	1	0	0	0	2	0	3210	0	0	17
498	618	1	0	1	32	62.5	162	0	1	0	20	0	1	1	0	0	0	0	1	3	0	3200	0	0	58
499	619	1	0	1	27	79	163	0	1	0	21.49	0	1	1	0	0	0	0	1	3	0	3040	4	4	40
500	620	1	0	1	29	71	165	0	1	0	22.41	0	1	1	0	0	2	1	1	2	1	3395	1	2	32
501	621	1	0	1	32	56.5	158	0	1	0	18.63	1	0	2	0	0	0	0	0	2	0	2945	0	0	18
502	622	1	0	1	30	76	163	0	1	0	21.08	1	0	3	0	0	0	0	0	3	0	3930	8	16	120
503	624	1	0	1	29	74	165	0	1	0	22.04	0	1	1	0	1	0	0	1	2	1	3365	0	0	62
504	626	1	0	1	34	65	165	0	1	0	18.37	0	1	1	0	0	0	0	1	2	0	3380	1	1	16
505	627	1	0	1	31	70	165	0	1	0	22.05	0	1	1	0	1	1	0	1	2	0	3315	2	2	80
506	629	1	0	1	32	63.5	168	0	1	0	20	0	1	1	0	1	0	0	1	1	0	2795	4	6	56
507	630	1	0	1	27	87	170	0	1	0	23.2	1	1	1	0	0	1	0	1	2	0	3310	1	1	18
508	631	1	0	1	18	79	160	0	1	0	23.83	0	1	1	1	0	0	0	1	2	0	2965	0	0	120
509	632	1	0	1	32	62	166	0	1	0	18.8	0	1	1	0	0	0	0	1	2	0	3805	2	2	88
510	634	1	0	1	33	70	162	0	1	0	23.62	1	0	2	0	1	0	0	1	2	0	3800	0	0	86
511	635	1	1	0	35	72.5	160	0	1	0	23.4	1	0	2	0	1	1	0	1	4	0	3870	0	0	13
512	636	1	0	1	33	75	163	0	1	0	22.6	1	1	1	0	1	0	0	1	6	0	3655	0	0	21
513	638	1	1	0	36	71.6	158	0	1	0	24.27	0	0	2	0	0	0	0	1	2	0	3345	0	0	16
514	640	1	0	1	28	76.5	163	0	1	1	25.97	0	1	1	0	1	1	0	1	2	1	2895	1	1	56
515	641	1	0	1	26	57	162	0	1	0	17.1	1	1	1	0	0	1	1	1	1	0	3130	1	1	104
516	642	1	1	0	36	68.5	162	0	1	0	22.29	0	0	2	0	0	0	0	0	4	0	3470	1	1	8
517	643	1	0	1	29	61	155	0	1	0	19.14	0	1	1	0	0	1	0	0	2	0	2985	0	0	32
518	645	1	0	1	32	63.5	155	0	1	0	20.19	1	1	1	0	0	1	0	1	1	0	3140	1	1	114
519	646	1	0	1	28	72	160	0	1	0	24.21	0	1	1	0	1	0	0	1	2	0	3195	0	5	24
520	647	1	0	1	28	67	155	0	1	0	20.4	1	1	1	0	0	2	1	0	2	0	2770	1	1	56
521	648	1	0	1	27	80	160	1	0	1	30	0	1	1	0	0	1	0	1	2	0	3270	0	0	16
522	652	1	0	1	33	85	172	0	1	0	23.72	1	0	2	0	0	0	0	1	1	0	3715	0	0	46
523	653	1	0	1	34	74	155	0	1	0	20	1	1	1	1	0	1	0	1	2	0	3180	0	0	100
524	654	1	0	1	32	73	170	0	1	0	21.6	0	1	1	0	0	0	1	1	1	0	3260	20	55	200
525	656	1	0	1	30	73	160	0	1	1	25.4	1	1	1	0	0	0	0	0	2	0	2860	0	0	45
526	657	1	0	1	30	62.5	155	0	1	0	20.2	1	1	1	0	0	0	0	1	3	1	3255	0	0	26
527	658	1	0	1	30	54.3	156	0	1	0	20.95	1	1	1	0	1	0	0	0	3	0	2975	1	1	8
528	659	1	0	1	34	69	158	0	1	0	21.63	0	0	2	0	0	0	0	0	4	0	3135	1	1	24
529	660	1	0	1	26	70	170	0	1	0	18.6	1	1	1	0	0	1	0	0	2	0	3430	2	2	28
530	661	1	0	1	29	63	158	0	1	0	18.23	1	1	1	0	0	0	0	1	2	0	3210	0	0	40
531	662	1	0	1	30	88	161	0	1	1	27	0	0	2	0	0	0	0	0	6	0	3625	0	0	56
532	663	1	0	1	30	62	157	0	1	0	20.28	0	1	1	0	0	0	0	1	3	0	3075	0	0	40
533	665	1	0	1	28	55.3	167	0	1	0	18.6	0	1	1	0	1	0	0	1	3	0	3135	0	0	56
534	666	1	0	1	30	60	165	0	1	0	20.2	1	1	1	0	1	1	0	1	2	0	3100	2	2	80
535	667	1	0	1	26	63.4	159	0	1	0	20.2	0	1	1	0	0	0	0	0	2	0	2945	1	7	40
536	668	1	0	1	31	80	170	0	1	0	22.49	1	0	2	0	0	0	0	1	2	0	3720	1	1	32
537	669	1	0	1	27	67	163	0	1	0	22.64	0	1	1	0	0	0	0	1	1	1	3020	0	0	56
538	670	1	0	1	22	66	165	0	1	0	21.67	0	1	1	0	0	0	0	0	4	0	2875	1	2	8
539	672	1	1	0	37	74	160	0	1	0	23.44	0	1	1	0	0	0	1	1	2	0	3160	2	3	120
540	673	1	0	1	32	72	160	0	1	0	22.7	0	0	2	0	0	0	0	0	2	0	3470	0	0	8
541	674	1	0	1	24	87	166	0	1	1	27.2	0	1	1	1	0	0	0	1	2	0	2825	0	0	80
542	675	1	0	1	26	68	164	0	1	0	20.07	1	1	1	0	0	1	0	1	3	0	3325	1	1	8
543	676	1	0	1	32	66	165	0	1	0	19.47	1	1	1	0	1	1	0	1	4	0	3790	2	12	16
544	677	1	0	1	29	60	158	0	1	0	18	0	1	1	0	0	0	0	1	2	0	3320	0	0	73
545	678	1	0	1	28	60	165	0	1	0	18.3	0	1	1	0	0	1	0	0	5	0	2745	1	5	18
546	679	1	0	1	32	63	166	0	1	0	19.6	0	0	3	0	0	0	0	0	2	0	3580	2	3	32
547	680	1	0	1	31	66.5	169	0	1	0	18.4	0	1	1	0	0	0	0	1	4	0	3145	0	0	42
548	681	1	0	1	33	63.5	162	0	1	0	20.2	1	0	2	0	0	0	0	1	3	0	3320	1	1	16
549	682	1	0	1	30	72.5	160	0	1	0	23.9	0	1	1	0	0	0	0	1	2	0	3470	1	1	117
550	683	1	0	1	30	62	160	0	1	0	20.7	0	1	1	0	0	0	1	1	3	0	3100	0	0	64
551	684	1	0	1	25	66	166	0	1	0	17.78	1	1	1	0	0	0	0	0	2	0	3415	2	2	40
552	685	1	0	1	27	90	166	0	1	1	26.5	1	1	1	0	0	1	0	1	4	0	3010	0	0	66
553	686	1	0	1	24	81	155	1	0	1	29.1	0	1	1	0	1	0	0	1	2	0	2820	0	0	8
554	687	1	0	1	27	61	158	0	1	0	18.83	0	1	1	0	0	0	1	0	3	0	3285	1	1	56
555	688	1	0	1	26	80	165	0	1	0	22.7	1	1	1	0	0	0	0	1	2	0	3360	4	4	100
556	689	1	0	1	27	80	170	0	1	0	20.76	0	1	1	0	0	0	0	1	2	0	3425	1	1	96
557	690	1	0	1	30	66	158	0	1	0	20	0	1	1	0	0	0	1	0	1	0	3230	1	1	120
558	697	1	0	1	34	68	158	0	1	0	20.08	1	1	1	0	1	1	0	1	2	0	3210	0	0	80
559	698	1	0	1	27	73	165	0	1	0	21.67	0	1	1	0	0	0	0	1	3	0	3130	1	3	45
560	699	1	0	1	30	56.5	160	0	1	0	17.97	0	1	1	0	0	1	0	1	1	0	2655	0	0	66
561	700	1	0	1	30	60	163	0	1	0	19.3	1	1	1	0	0	0	0	1	2	0	3255	1	1	42
562	701	1	0	1	21	68	167	0	1	0	16.14	0	1	1	0	0	0	0	1	3	0	3690	2	2	40
563	702	1	0	1	32	80	160	0	1	0	23.43	1	1	1	0	0	2	0	1	2	0	3680	1	1	58
564	703	1	0	1	30	65	163	0	1	0	18.82	1	1	1	0	0	2	0	0	3	0	3190	0	0	10
565	704	1	1	0	35	69	164	0	1	0	20.08	1	0	2	0	0	0	0	0	3	0	3315	0	1	18
566	705	1	0	1	32	73.5	168	0	1	0	19.84	0	1	1	0	0	0	0	1	2	0	3410	1	1	64
567	706	1	1	0	36	66	161	0	1	0	22.38	0	1	1	0	1	0	0	1	4	0	3270	0	0	42
568	707	1	0	1	32	80	165	0	1	1	27.18	1	0	2	0	1	0	0	1	2	0	3675	0	0	42
569	709	1	0	1	27	53	162	0	1	0	18.3	0	0	2	0	0	0	0	0	3	0	2940	2	7	120
570	711	1	0	1	26	80.9	174	0	1	0	23.08	1	1	1	0	0	1	0	1	3	0	3595	0	0	72
571	713	1	0	1	27	56.5	160	0	1	0	18.6	0	1	1	0	0	0	0	1	4	0	2690	0	0	30
572	714	1	0	1	29	70	160	0	1	0	21.88	0	1	1	0	1	0	0	1	2	0	2875	0	0	22
573	715	1	0	1	25	75	168	0	1	0	22.1	1	1	1	0	0	0	1	1	2	0	3460	0	0	66
574	716	1	0	1	30	64.2	163	0	1	0	20.3	1	1	1	0	0	0	0	1	2	0	3245	4	14	45
575	717	1	0	1	33	76	161	0	1	1	27	1	1	1	0	0	1	0	1	2	0	2850	2	2	88
576	718	1	0	1	33	69	168	0	1	0	24.44	1	1	1	0	0	0	0	1	2	0	3180	0	2	74
577	719	1	0	1	27	53	157	0	1	0	17.47	0	1	1	0	0	0	0	0	2	0	2925	0	0	32
578	720	1	1	0	39	70.3	165	0	1	0	23.5	1	0	2	0	1	1	0	1	3	0	3970	0	0	37
579	721	1	1	0	35	72.5	166	0	1	0	21.09	0	1	1	0	0	1	0	1	2	0	2915	0	0	74
580	722	1	0	1	27	62	155	0	1	0	19.97	1	1	1	0	0	1	0	1	3	0	2945	0	2	96
581	723	1	0	1	27	90	162	1	0	1	32	0	1	1	0	1	1	0	1	2	0	3565	0	0	64
582	724	1	0	1	26	88	169	0	1	0	22.75	0	0	2	0	0	1	0	0	3	0	3235	0	0	59
583	725	1	0	1	30	70	162	0	1	0	23.43	1	0	2	0	0	2	0	0	3	0	3220	0	0	40
584	728	1	0	1	29	67	161.5	0	1	0	20.83	0	1	1	0	0	1	0	0	3	0	2885	1	1	8
585	732	1	1	0	37	70	155	0	1	0	22.79	0	0	2	0	0	0	0	1	3	0	3025	2	2	16
586	733	1	0	1	24	80	168	0	1	0	21.25	1	1	1	0	0	0	0	1	3	0	3200	0	0	120
587	734	1	0	1	28	62	167	0	1	0	18.6	0	1	1	0	0	2	0	0	3	0	2785	0	4	37
588	736	1	0	1	30	79	160	0	1	0	21.09	1	0	2	0	0	1	0	0	2	0	3590	0	0	8
589	738	1	0	1	34	58	161	0	1	0	22.4	1	1	1	0	0	0	0	1	4	0	3860	1	1	72
590	739	1	0	1	30	59	159	0	1	0	18.19	0	1	1	0	0	0	0	1	2	0	3295	5	16	72
591	740	1	0	1	32	69	158	0	1	0	21.6	0	0	3	0	0	0	0	1	2	0	3050	0	0	26
592	741	1	1	0	35	65	164	0	1	0	20.52	1	0	3	0	0	1	0	1	2	0	3715	0	0	10
593	743	1	0	1	30	68	168	0	1	0	19.5	0	1	1	0	0	1	0	1	2	0	3075	0	0	40
594	744	1	0	1	27	73	170	0	1	0	20.8	0	1	1	0	0	0	0	1	3	0	2975	0	0	18
595	745	1	0	1	29	85	164	0	1	0	22.3	1	1	1	0	0	0	0	1	2	0	3900	2	4	120
596	746	1	0	1	30	66	164	0	1	0	23.43	0	1	1	0	1	0	0	0	2	0	3910	1	2	40
597	747	1	0	1	28	82	164	0	1	0	22.3	1	1	1	0	1	1	0	1	2	0	3715	0	0	120
598	749	1	0	1	30	67	160	0	1	0	19.93	1	0	2	0	0	0	0	1	3	0	3520	0	0	10
599	750	1	0	1	28	90	162	0	1	1	25.53	0	1	1	0	0	0	0	1	2	0	3195	1	2	75
600	751	1	0	1	27	57.5	169	0	1	0	16.65	1	1	1	0	0	0	0	1	3	0	3225	1	1	120
601	752	1	0	1	23	72	162	0	1	0	18.7	0	1	1	0	0	0	0	1	4	0	3640	1	1	120
602	753	1	0	1	30	71	165	0	1	0	19.47	1	0	2	0	0	0	0	0	4	0	3850	0	0	120
603	754	1	0	1	30	77	160	0	1	0	23.4	0	1	1	0	0	0	0	1	2	0	3155	3	13	88
604	755	1	1	0	38	61	156	0	1	1	25.8	0	1	1	0	1	0	0	0	5	0	2620	0	0	64
605	756	1	0	1	31	66.5	170	0	1	0	20.5	0	1	1	0	1	1	0	0	3	0	3990	1	1	67
606	757	1	0	1	29	62	156	0	1	0	21.36	0	1	1	0	0	0	0	1	3	0	2770	1	1	48
607	758	1	0	1	30	58	160	0	1	0	22.66	0	0	2	0	1	0	0	1	4	0	3540	0	0	53
608	759	1	0	1	28	57.7	158	0	1	0	23.11	0	1	1	0	0	0	0	1	2	0	3275	0	0	66
609	760	1	0	1	31	71.5	169	0	1	0	21.71	0	0	2	0	1	1	0	0	2	0	3410	1	3	72
610	761	1	0	1	25	84.5	168	0	1	0	24.62	0	1	1	0	0	1	0	1	2	0	3495	0	0	120
611	762	1	0	1	28	65.5	158	0	1	0	19.83	1	1	1	0	0	1	0	1	3	0	3535	0	0	48
612	763	1	0	1	32	66	170	0	1	0	18.34	1	1	1	0	0	0	0	1	2	0	3280	9	11	120
613	764	1	1	0	36	58	160	0	1	0	18.75	0	0	3	0	0	0	0	1	2	0	2640	1	1	88
614	765	1	0	1	28	55.5	157	0	1	0	16.83	1	1	1	0	0	0	0	1	2	0	3175	0	0	96
615	769	1	0	1	27	60	160	0	1	0	16.6	1	1	1	0	1	0	0	1	2	0	3960	1	2	120
616	770	1	0	1	25	70	168	0	1	0	21.26	0	1	1	0	0	0	0	1	1	0	3240	0	0	120
617	772	1	0	1	27	60	163	0	1	0	18.06	0	1	1	0	0	0	0	1	3	0	3280	0	0	29
618	774	1	0	1	32	67	165	0	1	0	20.2	0	1	1	0	0	0	0	0	2	0	2880	0	0	21
619	775	1	0	1	31	74	160	0	1	0	22.26	1	1	1	0	0	1	0	1	6	0	3630	4	8	56
620	776	1	0	1	31	80	160	0	1	1	27.34	0	1	1	0	1	0	0	1	3	0	3320	2	2	75
621	777	1	0	1	33	74	155	0	1	1	27.98	0	1	1	0	1	0	0	1	2	0	2880	1	1	77
622	778	1	0	1	31	62	165	0	1	0	15.9	0	1	1	0	0	1	0	0	4	0	2840	0	0	36
623	779	1	0	1	28	62	158	0	1	0	20.83	0	0	2	0	0	0	0	1	3	0	3380	0	0	16
624	780	1	1	0	35	64	165	0	1	0	20.2	0	0	2	0	0	0	0	1	2	0	3170	0	0	56
625	781	1	1	0	35	70	168	0	1	0	19.49	1	0	2	0	0	0	0	0	3	0	3380	0	0	8
626	782	1	0	1	29	68	160	0	1	0	21.88	1	1	1	0	0	0	1	0	2	0	3600	0	1	100
627	783	1	0	1	27	84	167	0	1	0	22.23	1	1	1	0	0	0	0	1	2	0	3365	0	0	120
628	784	1	0	1	30	70	165	0	1	0	21.67	1	1	1	0	0	0	0	1	3	0	3505	1	1	8
629	785	1	1	0	35	62	158	0	1	0	20.23	0	0	3	0	0	0	0	1	2	0	3540	0	0	6
630	786	1	0	1	29	68	156	0	1	0	21.98	0	1	1	0	0	1	0	1	2	0	3240	15	467	120
631	787	1	0	1	29	62.5	160	0	1	0	20.9	1	1	1	0	1	0	0	1	2	0	3090	0	0	37
632	791	1	0	1	29	66	163	0	1	0	18.82	0	0	3	0	0	0	0	0	5	0	3210	0	0	40
633	792	1	0	1	28	66	158	0	1	0	21.23	0	1	1	0	0	1	0	0	2	0	3750	1	1	104
634	793	1	0	1	32	64	162	0	1	0	19.81	1	0	2	0	0	0	0	1	3	0	3115	0	0	16
635	794	1	0	1	27	68	160	0	1	0	22.66	1	1	1	0	0	0	0	1	3	1	3110	1	2	69
636	795	1	0	1	30	67.9	160	0	1	0	22.5	0	1	1	0	0	0	0	0	2	0	3770	1	1	56
637	796	1	0	1	30	80	166	0	1	0	20	0	1	1	0	0	0	0	0	2	0	2710	1	1	40
638	798	1	1	0	37	82.5	163	0	1	0	23.2	0	0	2	0	0	0	0	1	2	0	3325	5	6	48
639	799	1	0	1	33	70	165	0	1	0	23.51	1	1	1	0	1	0	0	1	3	0	3440	1	1	120
640	802	1	0	1	29	70	158	0	1	0	23.5	0	1	1	0	0	2	0	1	2	0	3380	4	9	71
641	803	1	0	1	28	57	162	0	1	0	17.91	1	1	1	0	0	1	0	1	6	0	3010	0	0	5
642	804	1	0	1	25	64	163	0	1	0	20.32	1	1	1	0	0	0	0	1	3	0	3340	0	0	17
643	805	1	0	1	25	66.5	165	0	1	0	19.47	0	1	1	0	0	1	0	0	2	0	3295	2	2	56
644	806	1	0	1	30	67	160	0	1	0	23.83	1	1	1	0	1	0	0	0	2	0	3120	0	0	53
645	807	1	0	1	24	101	162	1	0	1	33.91	0	1	1	0	1	1	0	1	3	0	3295	9	23	120
646	809	1	1	0	35	63	162	0	1	0	21.2	1	0	2	0	0	0	0	1	3	0	3405	0	0	32
647	811	1	0	1	31	73	163	0	1	0	20.75	0	1	1	0	0	0	0	0	4	0	3065	0	0	21
648	812	1	0	1	31	75	165	0	1	0	24.63	0	0	2	0	1	0	0	0	3	0	3200	0	0	29
649	813	1	0	1	27	64	155	0	1	0	20.8	0	1	1	0	0	0	0	0	3	0	3110	0	0	40
650	814	1	0	1	32	72	168	0	1	0	20.74	1	0	2	0	0	2	0	0	2	0	3390	5	10	120
651	816	1	1	0	37	70	165	0	1	0	22.04	0	0	3	0	0	0	0	0	2	0	2995	0	1	16
652	817	1	0	1	31	71	169	0	1	0	22.1	0	0	2	0	0	1	0	1	1	0	3260	1	2	64
653	818	1	0	1	29	79	168	0	1	0	21.6	1	1	1	0	0	0	1	0	3	0	3260	0	1	26
654	819	1	0	1	30	61	168	0	1	0	19.5	0	0	2	0	0	1	0	0	2	0	3280	2	3	16
655	820	1	1	0	35	75	160	1	0	1	29.68	1	0	2	0	1	2	0	1	3	0	3445	1	1	72
656	821	1	0	1	28	87	160	1	0	1	28.5	0	1	1	0	1	0	0	1	2	0	3545	5	5	120
657	822	1	0	1	30	69	161	0	1	0	22.3	1	1	1	0	0	0	0	1	2	0	3555	1	2	118
658	823	1	0	1	28	61	160	0	1	0	23.8	1	0	2	0	0	1	0	1	3	0	3260	0	0	37
659	824	1	0	1	28	66	164	0	1	0	19.71	0	1	1	0	0	0	0	0	2	0	3265	2	5	56
660	826	1	0	1	24	89	168	0	1	0	24.45	1	1	1	0	0	0	0	1	1	0	3260	0	0	5
661	827	1	0	1	33	60	160	0	1	0	17.6	1	0	2	0	0	1	0	1	2	0	3310	0	0	53
662	828	1	0	1	34	71	170	0	1	0	21.1	0	0	2	0	0	0	0	0	2	0	3700	0	0	69
663	829	1	0	1	28	55	155	0	1	0	19.1	0	0	2	0	0	1	0	0	2	0	3240	0	0	82
664	830	1	0	1	26	71	162	0	1	0	20.6	1	1	1	0	0	0	0	1	2	0	3130	0	1	49
665	831	1	0	1	30	80	170	0	1	0	22.49	1	1	1	0	0	0	0	1	2	0	4065	0	0	120
666	832	1	0	1	32	78	160	0	1	0	20.1	0	1	1	0	1	0	0	1	1	0	3335	0	0	26
667	833	1	0	1	28	62	170	0	1	0	17.58	1	1	1	0	1	0	0	1	2	0	3220	1	6	56
668	834	1	0	1	27	74	160	0	1	0	23.44	0	0	2	0	0	0	0	1	2	0	3555	0	0	40
669	835	1	0	1	21	66	163	0	1	0	18.63	1	1	1	0	1	0	0	1	2	0	3670	0	0	66
670	836	1	0	1	26	63	160	0	1	0	22.1	1	1	1	0	0	0	0	1	2	0	3065	1	2	66
671	837	1	0	1	26	66.5	168	0	1	0	20.9	0	1	1	0	1	0	0	1	2	1	3210	13	23	117
672	838	1	0	1	24	61	163	0	1	0	18.81	0	1	1	0	0	0	0	0	2	0	3400	1	1	18
673	839	1	0	1	34	77.5	162	0	1	0	20.6	0	0	2	0	0	0	0	1	3	0	4040	0	0	26
674	840	1	0	1	34	70	166	0	1	0	20.3	0	1	1	0	0	0	0	0	4	0	2860	0	0	42
675	841	1	0	1	31	85	166	0	1	1	25.09	1	1	1	0	1	0	0	1	2	0	3595	0	0	22
676	842	1	0	1	25	80.5	172	0	1	0	20.3	1	1	1	0	1	0	0	1	2	0	3605	0	0	50
677	843	1	0	1	34	70	162	0	1	0	21.8	0	0	2	0	1	0	0	1	2	0	3850	1	1	41
678	844	1	0	1	26	90	172	0	1	0	23.4	0	1	1	0	0	0	0	1	1	0	3555	3	4	88
679	845	1	0	1	26	59	163	0	1	0	20	1	1	1	0	0	0	0	0	3	0	3330	3	3	60
680	846	1	0	1	34	56	157	0	1	0	19.67	0	1	1	0	0	0	0	1	2	1	2900	0	0	120
681	847	1	0	1	29	65	162	0	1	0	19.05	0	1	1	0	0	1	0	1	3	0	2900	0	0	77
682	848	1	0	1	25	65	157	0	1	0	22.31	0	1	1	0	0	0	0	0	2	0	3400	5	5	84
683	849	1	0	1	27	63	160	0	1	0	19.73	0	1	1	0	0	0	0	0	3	0	2725	0	0	39
684	850	1	1	0	37	80	164	0	1	1	26.49	0	0	2	0	0	0	0	1	3	0	3750	1	1	120
685	852	1	0	1	31	74	168	0	1	0	21.97	0	1	1	0	1	0	0	0	2	0	3350	1	1	74
686	853	1	0	1	30	77.5	167	0	1	0	23.4	0	1	1	0	0	0	0	1	3	0	3610	0	4	42
687	854	1	0	1	30	52	155	0	1	0	17.9	0	1	1	0	0	1	0	0	3	0	3205	2	2	48
688	856	1	0	1	33	71	162	0	1	0	22.48	0	0	2	0	0	0	0	0	2	0	3090	1	1	64
689	857	1	1	0	35	73	172	0	1	0	20.28	1	1	1	0	0	2	0	1	5	0	3920	0	0	18
690	858	1	0	1	26	65	164	0	1	0	16.73	1	0	2	0	0	0	0	1	5	0	3830	3	5	28
691	859	1	0	1	33	69	167	0	1	0	20	0	0	2	1	0	0	0	0	1	0	2990	1	1	32
692	862	1	0	1	22	60	165	0	1	0	16.53	0	1	1	0	0	1	0	0	3	0	3250	1	2	120
693	863	1	1	0	35	78	165	0	1	0	23.14	0	1	1	0	1	0	0	0	3	0	3370	0	0	12
694	864	1	0	1	25	72	166	0	1	0	21.8	1	1	1	0	0	0	0	1	4	0	3180	1	3	62
695	865	1	0	1	29	69	167	0	1	0	19	1	1	1	0	0	0	1	1	2	1	3495	1	1	120
696	866	1	0	1	32	72	162	0	1	0	23.62	0	0	2	0	0	0	0	0	4	0	3310	0	0	21
697	867	1	0	1	28	63	161	0	1	0	20.02	0	1	1	0	1	0	0	0	2	0	3350	3	9	62
698	868	1	0	1	30	63.5	162	0	1	0	19.05	1	1	1	0	0	1	0	1	4	0	3785	1	1	55
699	869	1	0	1	27	60	160	0	1	0	24.3	0	1	1	0	0	1	0	0	3	0	2900	0	2	110
700	870	1	0	1	30	56.3	158	0	1	0	18.5	0	1	1	0	1	0	0	0	4	0	3240	0	0	50
701	871	1	0	1	27	59	158	0	1	0	20.1	0	1	1	0	0	1	1	0	4	0	3065	0	0	66
702	872	1	0	1	27	61.5	161	0	1	0	19.3	1	1	1	0	0	1	0	1	2	0	3250	2	2	56
703	873	1	0	1	32	73	162	0	1	0	22.86	0	0	2	0	1	0	0	1	2	0	3090	0	0	100
704	874	1	0	1	28	61.5	160	0	1	0	18.36	1	0	2	1	0	0	0	1	2	0	3140	1	1	24
705	875	1	0	1	27	84	166	0	1	0	23.2	1	1	1	0	0	0	0	1	2	0	3610	0	0	91
706	876	1	0	1	31	100	170	1	0	1	31.1	0	1	1	0	0	2	0	1	3	0	3285	0	0	42
707	877	1	0	1	33	75	166	0	1	0	20	0	0	3	0	1	0	0	1	1	0	3200	0	1	29
708	878	1	0	1	31	74	165	0	1	0	20.75	1	1	1	0	0	0	0	1	7	0	3305	2	2	32
709	879	1	0	1	27	61.5	159	0	1	0	17.4	1	1	1	0	0	0	0	0	3	0	3340	0	0	66
710	880	1	0	1	32	64	160	0	1	0	21.9	1	1	1	0	0	0	0	0	4	0	2820	0	0	52
711	881	1	0	1	26	60	158	0	1	0	20.03	0	1	1	0	0	0	0	1	4	0	2995	1	1	8
712	882	1	0	1	30	66	155	0	1	0	20.6	0	1	1	0	0	1	0	1	4	0	3225	3	3	106
713	883	1	0	1	30	77	160	0	1	1	25	0	1	1	0	1	0	0	1	2	0	4030	4	6	120
714	884	1	0	1	34	80	165	0	1	0	22.04	0	0	2	0	0	3	0	1	3	0	3620	0	0	40
715	885	1	0	1	31	66.5	162	0	1	0	20.57	0	1	1	0	0	0	0	1	2	1	2960	0	0	75
716	886	1	0	1	25	66	168	0	1	0	19.13	1	1	1	0	0	2	0	1	2	0	3710	3	3	120
717	887	1	0	1	30	120	180	1	0	1	37.04	0	0	2	0	1	1	0	0	2	0	3485	0	0	21
718	889	1	1	0	39	80	170	0	1	0	20.1	1	0	2	0	0	0	0	1	2	0	3750	0	2	76
719	890	1	1	0	35	67	163	0	1	0	19.57	0	1	1	0	0	0	0	0	1	0	3480	0	0	24
720	891	1	0	1	28	83	166	0	1	0	22.9	0	1	1	0	1	1	0	1	2	1	3710	0	2	40
721	892	1	0	1	31	68	165	0	1	0	23	1	0	2	0	0	0	0	0	3	0	3265	0	0	26
722	893	1	0	1	31	74	166	0	1	0	23.59	1	0	2	0	0	0	0	1	2	0	3950	0	0	40
723	894	1	0	1	32	55	160	0	1	0	19.53	0	0	2	0	1	0	0	0	2	0	3130	0	0	10
724	895	1	1	0	39	67	156	0	1	0	24.7	0	0	2	0	1	2	0	1	2	0	3160	0	0	8
725	896	1	0	1	27	76	165	0	1	0	19.47	1	0	2	0	0	0	0	0	3	0	3320	0	0	8
726	897	1	0	1	29	67.7	153	0	1	0	21.66	0	0	2	1	0	1	0	0	3	0	3245	1	1	24
727	898	1	0	1	25	61	167	0	1	0	19	0	1	1	0	0	0	0	1	2	0	3065	0	0	34
728	899	1	0	1	26	57	162	0	1	0	17.1	0	1	1	0	0	0	0	1	8	0	3230	0	0	42
729	900	1	0	1	26	62	163	0	1	0	18.7	0	1	1	0	0	0	0	0	3	0	3180	0	0	32
730	901	1	0	1	32	82	165	0	1	0	22.8	0	0	2	0	0	0	0	1	2	0	3470	1	1	8
731	902	1	0	1	27	60	162	0	1	0	19.8	1	1	1	0	0	1	0	1	4	0	3575	0	0	16
732	904	1	1	0	35	63	162	0	1	0	18.29	0	0	2	0	0	0	0	1	3	0	3325	1	1	13
733	905	1	0	1	30	66	162	0	1	0	19.81	1	0	2	0	0	0	0	1	2	0	3370	3	3	24
734	906	1	0	1	30	68	162	0	1	0	20.2	1	1	1	0	0	1	0	1	3	1	3435	0	0	33
735	907	1	0	1	30	59	160	0	1	0	19.9	0	1	1	0	0	0	0	0	2	0	2730	4	10	48
736	908	1	0	1	26	77	168	0	1	0	20.18	0	1	1	0	0	0	0	1	5	0	3455	0	2	18
737	909	1	0	1	29	70	163	0	1	0	22.58	0	1	1	0	1	1	0	1	4	0	3300	1	1	8
738	910	1	0	1	28	72	165	0	1	0	21.85	0	1	1	0	0	0	0	1	2	0	4055	0	0	120
739	911	1	0	1	32	75	160	0	1	0	23.4	0	0	2	0	0	1	0	1	2	0	3165	0	0	120
740	912	1	0	1	24	82	166	0	1	1	25.22	0	0	2	0	0	0	0	1	5	0	3400	1	17	18
741	913	1	0	1	34	64	167	0	1	0	23.7	0	0	2	0	1	0	0	1	2	0	3125	1	1	70
742	914	1	0	1	26	82	178	0	1	0	21.93	0	1	1	0	1	0	0	1	2	0	3490	2	4	67
743	915	1	0	1	32	75	165	0	1	0	22.03	1	1	1	0	0	0	0	1	2	0	2790	1	1	24
744	916	1	0	1	25	66	160	0	1	0	21.02	1	1	1	0	0	0	0	1	3	0	3350	0	0	55
745	917	1	0	1	30	75	170	0	1	0	21.6	1	1	1	0	0	0	0	1	2	1	2940	5	16	120
746	918	1	0	1	30	62	156	0	1	0	20.1	0	1	1	0	0	2	0	1	2	0	3120	0	0	80
747	919	1	0	1	30	70	163	0	1	0	19.8	0	1	1	0	0	0	0	1	2	0	3830	0	0	120
748	920	1	0	1	19	77	162	0	1	0	21.72	1	1	1	0	0	0	0	1	5	0	3540	1	1	16
749	921	1	0	1	32	57	163	0	1	0	18.49	0	0	2	0	0	0	0	0	2	0	2875	0	0	100
750	922	1	0	1	30	64	162	0	1	0	20.2	1	1	1	0	0	1	0	1	2	0	3035	1	2	21
751	923	1	0	1	27	72	165	0	1	0	22.04	0	1	1	0	0	0	0	0	2	0	3640	1	2	100
752	924	1	0	1	28	95	170	0	1	1	27.6	1	0	2	0	0	1	0	0	3	0	3340	0	1	39
753	925	1	0	1	30	66	158	0	1	0	20.88	0	1	1	0	1	0	0	0	3	0	2950	0	0	44
754	926	1	0	1	34	72	165	0	1	0	22.04	1	0	2	0	0	0	0	1	2	0	3840	5	9	41
755	927	1	0	1	33	64	164	0	1	0	20.6	1	1	1	0	0	1	0	1	3	0	3060	0	0	40
756	928	1	0	1	26	65	160	0	1	0	20.7	0	1	1	0	0	0	0	1	3	0	2700	4	8	32
757	929	1	0	1	28	63.3	168	0	1	0	17	1	1	1	0	0	0	0	0	3	0	3265	0	0	34
758	930	1	0	1	25	75	153	0	1	0	24.3	1	1	1	0	0	1	0	1	2	0	3110	0	0	120
759	931	1	0	1	29	60	158	0	1	0	20.02	0	1	1	0	0	0	0	1	3	0	3050	0	0	42
760	932	1	0	1	29	68	165	0	1	0	18.4	0	1	1	0	0	0	0	1	2	0	3175	2	4	44
761	933	1	0	1	29	74	172	0	1	0	21.9	1	1	1	0	0	0	0	0	3	0	3290	1	1	54
762	934	1	0	1	22	60	160	0	1	0	17.6	0	1	1	0	0	0	0	0	2	0	2970	0	0	61
763	935	1	0	1	32	48.5	157	0	1	0	17.04	0	1	1	0	0	0	0	0	2	0	3200	0	1	30
764	936	1	0	1	31	75	170	0	1	0	23.03	0	1	1	0	1	0	0	1	2	0	3305	0	3	90
765	937	1	0	1	23	90	165	0	1	1	27.5	1	1	1	0	1	0	0	1	4	0	3200	0	0	17
766	938	1	0	1	25	86	168	0	1	0	24.8	0	0	2	0	0	0	0	0	5	0	3355	2	4	72
767	939	1	0	1	28	81	170	0	1	0	23.4	1	1	1	0	1	1	0	1	3	0	3565	3	3	49
768	940	1	0	1	31	76	168	0	1	0	23.4	0	1	1	0	1	1	0	1	2	0	3145	3	13	45
769	941	1	0	1	24	70	165	0	1	0	22.03	1	1	1	0	1	0	0	1	2	0	3710	7	19	120
770	942	1	0	1	27	68	168	0	1	0	20.4	0	1	1	0	0	0	0	1	2	0	3625	0	0	45
771	943	1	0	1	33	60	155	0	1	0	20.4	1	0	2	0	0	0	0	1	3	0	3460	0	0	64
772	944	1	0	1	26	78	165	0	1	0	22.03	0	1	1	0	0	0	0	0	2	0	2880	0	0	72
773	945	1	0	1	25	58.5	160	0	1	0	16.99	0	1	1	0	0	0	0	1	2	0	2900	2	3	63
774	946	1	0	1	30	71	170	0	1	0	19	1	1	1	0	0	0	0	1	2	0	3920	2	3	74
775	947	1	0	1	34	62	163	0	1	0	18.8	1	0	2	0	0	0	0	0	6	0	3445	0	1	10
776	948	1	0	1	32	70	165	0	1	0	20.22	1	1	1	0	0	0	0	1	2	0	3630	0	3	42
777	950	1	0	1	30	77	160	0	1	0	23.43	0	1	1	0	0	1	0	1	4	0	3460	3	5	24
778	951	1	1	0	37	73	163	0	1	0	23.7	0	0	2	0	1	1	0	0	2	0	3350	1	1	72
779	952	1	0	1	32	58	160	0	1	0	18.75	0	0	2	0	0	0	0	1	2	0	3120	0	1	34
780	954	1	0	1	28	57	154	0	1	0	19.82	0	1	1	0	0	0	0	0	2	0	3125	0	0	70
781	955	1	0	1	32	53	158	0	1	0	18.43	0	1	1	0	1	0	0	1	3	0	3240	1	1	58
782	956	1	0	1	23	67	164	0	1	0	19.71	1	1	1	0	0	0	0	1	2	0	3330	0	0	40
783	957	1	0	1	29	64	158	0	1	0	20.83	1	1	1	0	0	0	0	0	1	0	3490	3	3	64
784	958	1	0	1	30	65	170	0	1	0	18	1	0	2	0	0	0	0	1	2	0	3190	0	0	6
785	960	1	1	0	37	64	157	0	1	0	22.31	1	0	2	0	1	0	0	1	4	0	3255	2	2	18
786	961	1	0	1	24	56	163	0	1	0	18.06	1	1	1	0	0	0	0	1	1	1	3500	3	4	50
787	962	1	0	1	28	90	172	0	1	0	23.66	1	1	1	0	0	0	0	1	2	0	3360	0	0	48
788	963	1	1	0	36	70	163	0	1	0	22.1	0	1	1	0	0	1	1	1	2	0	3095	2	3	32
789	964	1	0	1	34	73	164	0	1	0	23.5	1	0	2	0	0	0	0	1	2	0	3745	0	0	80
790	965	1	1	0	36	80	159	0	1	1	25.71	0	0	2	0	0	0	0	1	3	0	3695	0	0	34
791	966	1	0	1	31	66	161	0	1	0	23.15	0	1	1	0	0	0	0	1	2	0	3280	2	5	24
792	967	1	0	1	28	65	161	0	1	0	20.44	1	1	1	0	0	0	0	0	2	1	3240	0	1	90
793	969	1	0	1	31	50	155	0	1	0	21.4	0	1	1	0	1	1	0	1	2	0	2970	0	0	83
794	970	1	0	1	33	80	167	0	1	0	24.1	1	1	1	0	0	0	0	0	2	0	3665	1	2	120
795	971	1	0	1	29	67.2	168	0	1	0	20.2	1	1	1	0	0	0	0	0	2	0	3150	5	7	90
796	972	1	0	1	30	54	157	0	1	0	15.82	0	0	2	0	1	0	0	0	2	0	2750	0	0	42
797	973	1	0	1	24	56	160	0	1	0	17.3	1	1	1	0	0	0	0	0	2	0	3220	1	2	32
798	974	1	0	1	34	65	168	0	1	0	20.2	1	1	1	0	0	0	0	1	2	0	3875	4	6	90
799	975	1	0	1	31	74.5	160	0	1	0	23.6	1	0	2	0	0	0	0	0	2	0	3230	0	0	82
800	976	1	0	1	34	65.5	162	0	1	0	20.95	1	1	1	0	0	0	0	1	1	0	3330	6	11	64
801	978	1	1	0	37	63	160	0	1	0	19.53	0	0	3	0	0	0	0	1	1	0	3370	0	0	35
802	979	1	0	1	31	60	158	0	1	0	21.23	0	1	1	0	0	0	0	1	2	0	2690	0	0	111
803	980	1	0	1	30	62	158	0	1	0	20.8	0	1	1	0	0	0	0	0	2	0	2970	4	9	57
804	981	1	1	0	37	70	162	0	1	0	23.6	1	0	3	0	1	1	0	1	1	0	3850	1	5	15
805	982	1	0	1	29	61	160	0	1	0	18.7	1	1	1	0	0	0	0	1	3	0	3450	0	0	31
806	983	1	0	1	28	86	166	0	1	0	24.49	1	1	1	0	1	0	0	0	4	0	3125	0	0	120
807	984	1	0	1	30	62	163	0	1	0	18.8	1	0	2	0	1	0	0	1	2	0	3425	1	1	8
808	985	1	0	1	30	78	165	0	1	0	23.5	0	0	2	0	0	1	0	1	3	0	3330	1	1	32
809	986	1	0	1	28	66	165	0	1	0	21.5	1	1	1	0	0	1	0	1	2	0	3475	1	1	28
810	988	1	0	1	33	68	158	0	1	0	19.6	0	0	2	0	0	2	0	0	3	0	3490	1	5	16
811	989	1	0	1	26	72	164	0	1	0	20.9	1	1	1	0	0	0	0	0	4	0	3670	6	16	80
812	990	1	0	1	25	64	153	0	1	0	22.64	1	1	1	0	0	0	0	1	3	1	3420	5	6	114
813	991	1	0	1	33	63	163	0	1	0	18.8	0	0	2	0	0	1	0	0	3	0	3440	0	0	13
814	992	1	0	1	29	75	168	0	1	0	22	1	1	1	0	1	1	0	0	2	0	2890	0	0	5
815	993	1	0	1	33	63.5	160	0	1	0	23.32	1	0	2	0	1	0	0	1	4	0	3555	0	0	24
816	994	1	1	0	38	69	155	0	1	0	22.48	0	0	2	0	0	0	0	0	3	0	3085	0	0	43
817	995	1	0	1	29	62.5	164	0	1	0	18.96	0	1	1	0	0	1	0	1	2	0	3445	1	1	61
818	996	1	1	0	35	68	162	0	1	0	20.19	0	1	1	0	1	2	0	0	2	0	3140	0	0	29
819	999	1	0	1	24	99	160	1	0	1	33.2	0	0	2	0	0	1	0	1	3	0	3470	0	0	66
820	1000	1	0	1	30	80	160	0	1	1	26.8	0	1	1	0	1	0	0	1	3	0	3435	1	2	100
821	1001	1	0	1	34	70.5	160	0	1	1	25.19	0	0	2	0	0	1	0	0	2	0	2700	1	1	40
822	1002	1	0	1	30	67	160	0	1	0	19.53	1	0	2	0	1	1	0	1	2	0	3700	0	0	24
823	1003	1	0	1	27	68	163	0	1	0	21.82	1	1	1	0	0	0	0	0	3	0	3175	3	10	71
824	1004	1	0	1	31	68	167	0	1	0	19.4	1	0	2	0	1	2	0	1	3	0	3270	0	3	19
825	1005	1	0	1	26	67	164	0	1	0	17.47	1	1	1	0	1	0	0	0	2	0	3060	0	0	10
826	1006	1	0	1	25	86.5	158	1	0	1	29.84	0	0	2	0	1	1	0	1	2	0	3630	1	3	26
827	1007	1	0	1	33	76	155	0	1	1	27.47	0	0	3	0	0	0	0	1	3	0	4130	1	1	88
828	1008	1	1	0	39	69	165	0	1	0	20.9	0	0	2	0	0	0	0	1	1	0	3210	0	0	58
829	1009	1	0	1	32	90	168	0	1	1	26.9	0	0	2	0	1	0	0	1	2	0	3805	1	2	66
830	1010	1	0	1	32	70	162	0	1	0	22.86	1	1	1	0	0	1	0	1	2	0	3330	1	2	16
831	1012	1	0	1	33	61	156	0	1	0	22.22	1	1	1	0	1	0	0	1	2	0	3435	0	0	33
832	1013	1	0	1	33	70	158	0	1	0	20.2	0	1	1	0	0	0	0	0	4	0	2995	1	1	95
833	1014	1	0	1	29	66.5	167.5	0	1	0	20.67	1	1	1	0	0	0	0	1	3	0	3270	3	6	64
834	1015	1	0	1	32	88	172	0	1	1	27	1	1	1	0	0	0	0	1	1	0	3215	0	0	120
835	1016	1	0	1	31	66.5	160	0	1	0	20.8	0	1	1	0	1	0	0	1	2	0	3345	5	6	53
836	1017	1	0	1	31	65	160	0	1	0	21.48	0	0	2	0	0	0	0	0	2	0	3360	1	1	27
837	1018	1	0	1	32	72	168	0	1	0	22.1	0	0	2	0	0	0	0	1	2	0	3250	1	1	96
838	1019	1	0	1	33	61	164	0	1	0	18.96	1	0	2	0	0	0	0	1	3	0	2910	0	0	120
839	1020	1	0	1	26	80.9	173	1	0	1	28.4	0	1	1	0	0	0	0	1	2	0	3170	4	6	98
840	1021	1	1	0	36	62	157	0	1	0	21	0	0	2	0	0	0	0	0	2	0	3340	1	1	120
841	1022	1	0	1	30	80	167	0	1	0	22.41	1	1	1	0	0	0	0	1	2	0	3150	0	0	43
842	1023	1	0	1	32	70	160	0	1	0	19.53	0	1	1	0	0	1	0	1	2	1	3360	1	2	91
843	1025	1	0	1	33	70	164	0	1	0	19.71	0	1	1	0	1	0	0	1	2	0	3630	2	5	64
844	1026	1	0	1	28	66.5	160	0	1	0	19.1	1	1	1	0	0	1	0	0	5	0	3415	6	11	50
845	1027	1	0	1	29	69	169	0	1	0	17.2	1	1	1	0	0	0	0	1	2	0	3645	1	1	58
846	1028	1	0	1	29	65.5	162	0	1	0	20.2	1	1	1	0	0	1	0	0	3	0	3370	2	2	17
847	1029	1	0	1	32	63	160	0	1	0	20.12	1	1	1	0	0	0	0	0	4	0	3145	2	6	18
848	1030	1	0	1	31	70	160	0	1	0	21.48	0	0	2	0	0	2	0	0	4	0	3560	0	0	67
849	1031	1	0	1	32	62.5	162	0	1	0	20.4	0	1	1	0	0	0	0	1	3	1	2860	0	0	120
850	1032	1	0	1	28	57	158	0	1	0	20.4	0	1	1	0	0	0	0	0	3	0	2890	7	9	56
851	1035	1	0	1	26	70	166	0	1	0	20.58	1	1	1	0	0	0	0	1	3	0	3275	0	0	37
852	1036	1	0	1	28	70	171	0	1	0	19.7	0	1	1	0	0	0	0	0	3	0	3510	0	0	45
853	1037	1	0	1	31	79	168	0	1	0	23.4	1	1	1	0	0	0	0	1	1	0	3635	1	6	111
854	1038	1	0	1	28	57	150	0	1	0	17.78	0	1	1	0	0	0	0	1	8	0	3125	1	1	16
855	1039	1	0	1	26	66	165	0	1	0	19.47	0	1	1	0	0	0	0	1	2	1	3750	0	0	40
856	1040	1	0	1	23	67	164	0	1	0	19.1	1	1	1	0	0	1	0	0	3	0	3020	1	1	24
857	1041	1	0	1	30	62	164	0	1	0	19.15	0	1	1	0	0	0	0	1	4	0	2660	0	0	24
858	1042	1	0	1	28	74	164	0	1	0	23.05	0	1	1	1	0	0	0	1	2	0	3350	2	9	120
859	1043	1	0	1	28	76	156	0	1	0	23.83	0	1	1	0	1	0	0	1	3	0	3570	8	186	64
860	1044	1	0	1	26	62.5	160	0	1	0	19.1	1	1	1	0	0	0	0	0	2	0	3280	1	1	64
861	1045	1	0	1	31	68	167	0	1	0	20.25	0	1	1	0	0	0	0	1	2	0	3800	7	10	72
862	1047	1	0	1	28	60	160	0	1	0	18.35	0	1	1	0	0	0	0	0	6	0	2950	1	1	32
863	1048	1	1	0	40	75	159	0	1	0	21.76	1	0	2	0	0	0	0	0	5	0	3600	0	0	40
864	1049	1	0	1	29	66	160	0	1	0	21.7	0	1	1	0	0	0	0	1	3	0	2940	0	1	34
865	1050	1	0	1	25	73	166	0	1	0	21.77	1	1	1	0	0	0	0	1	2	0	3365	2	3	106
866	1	1	0	1	25	73	166	0	1	0	21.77	0	1	1	0	0	0	0	0	2	0	3365	2	3	106
867	2	1	0	1	34	71.5	163	0	1	0	23.14	1	0	2	0	0	0	0	1	2	0	3405	0	0	58
868	3	1	0	1	26	63.5	163	0	1	0	21.45	0	1	1	0	1	0	0	1	2	0	3375	1	1	40
869	4	1	0	1	32	79	162	0	1	0	23.24	1	1	1	0	0	0	0	0	3	0	3305	1	1	17
870	6	1	0	1	29	63	170	0	1	0	19.1	0	1	1	1	1	1	0	1	3	0	2950	0	0	8
871	7	1	0	1	34	57	163	0	1	0	19.57	0	0	2	0	0	0	0	1	2	0	2645	6	8	56
872	10	1	0	1	26	68	163	0	1	0	20.7	0	1	1	0	0	2	0	1	2	0	3215	1	1	120
873	12	1	0	1	31	61	160	0	1	0	19.53	0	1	1	0	0	0	0	0	2	0	3310	0	0	24
874	13	1	0	1	32	66	164	0	1	0	20.4	0	1	1	0	0	1	1	1	2	0	2730	0	0	50
875	14	1	0	1	27	64	160	0	1	0	19.53	0	1	1	0	0	0	0	0	2	0	3100	0	0	88
876	15	1	0	1	30	66	160	0	1	0	19.53	0	1	1	0	0	0	0	1	4	0	2980	1	4	18
877	16	1	0	1	33	68	161	0	1	0	21.1	0	1	1	0	0	1	0	1	2	1	3305	9	15	120
878	18	1	0	1	31	64	160	0	1	0	18.8	0	1	1	0	0	0	0	1	6	0	2980	1	1	18
879	19	1	0	1	32	79	168	0	1	0	24.7	0	0	3	0	0	0	0	1	3	0	3880	1	1	40
880	20	1	0	1	23	70	168	0	1	0	19.95	1	1	1	0	0	1	0	1	4	0	3130	4	4	64
881	22	1	0	1	33	75	164	0	1	0	22.3	1	1	1	0	1	0	0	1	4	1	3840	0	0	56
882	23	1	0	1	25	68	161	0	1	0	22.38	0	1	1	0	0	0	0	1	2	0	3140	0	0	71
883	24	1	1	0	40	78	168	0	1	1	26.6	0	0	2	0	1	0	0	1	2	0	3435	0	0	48
884	25	1	0	1	30	71	168	0	1	0	19.5	0	1	1	0	0	0	0	0	2	0	3360	1	4	93
885	26	1	0	1	24	60	160	0	1	0	18	0	1	1	0	1	1	0	0	2	0	3090	0	0	37
886	27	1	0	1	34	66	168	0	1	0	18.42	1	0	2	0	0	0	0	1	2	0	3280	1	1	21
887	28	1	0	1	34	71	162	0	1	0	20.7	1	0	2	0	0	0	0	1	1	0	3245	1	1	88
888	29	1	0	1	27	81	158	0	1	1	26.8	1	0	2	0	0	0	0	1	4	0	3625	0	2	45
889	31	1	0	1	28	72	165	0	1	0	23.42	0	0	2	0	0	0	0	1	2	0	3840	1	1	120
890	32	1	0	1	27	72	169	0	1	0	21.71	0	1	1	0	1	1	0	1	2	0	4000	0	0	40
891	35	1	0	1	34	69	168	0	1	0	18.8	0	0	2	0	0	0	0	0	2	0	3700	0	0	24
892	36	1	0	1	34	71.5	169	0	1	0	20.5	1	0	2	0	0	0	0	1	2	0	3595	1	6	24
893	37	1	0	1	28	60	162	0	1	0	18.1	0	0	2	0	1	0	0	0	3	0	3440	1	1	24
894	38	1	0	1	24	70	165	0	1	0	19.1	0	0	2	0	0	1	0	0	2	0	3210	0	0	26
895	39	1	0	1	32	67	160	0	1	0	21.4	0	0	2	0	0	0	0	0	3	0	2985	0	0	26
896	40	1	0	1	29	78	170	0	1	0	22.49	1	0	2	0	0	0	0	1	3	0	3500	1	2	98
897	41	1	0	1	29	76.5	168	0	1	0	23.2	1	1	1	0	0	1	0	1	2	0	3410	0	0	120
898	42	1	0	1	30	70	167	0	1	0	20.1	1	1	1	0	0	0	0	1	2	0	3310	1	2	100
899	43	1	0	1	28	61.5	160	0	1	0	19.7	0	1	1	0	0	0	0	1	4	0	3095	0	1	45
900	44	1	0	1	27	60	155	0	1	0	19.6	0	1	1	0	0	1	0	1	2	0	2885	0	0	55
901	45	1	0	1	31	73	160	0	1	0	18.59	0	1	1	0	0	0	0	1	2	0	2480	0	0	24
902	47	1	0	1	32	83	166	0	1	1	25.03	1	1	1	0	0	1	0	1	1	0	3300	0	0	47
903	48	1	0	1	30	72	158	0	1	0	23.88	0	1	1	0	1	1	0	1	3	0	3385	2	2	51
904	49	1	0	1	30	60	155	0	1	0	20.8	0	0	2	0	0	0	0	0	4	0	3180	0	0	21
905	50	1	0	1	30	74	155	0	1	0	24.55	0	0	2	0	0	0	0	0	3	0	3910	1	1	24
906	52	1	0	1	34	72	170	0	1	0	20.41	0	1	1	0	0	0	0	1	2	0	3315	0	0	61
907	53	1	0	1	28	82.5	164	0	1	0	24.17	0	1	1	0	1	0	0	1	2	0	2960	2	2	40
908	54	1	0	1	25	70	167	0	1	0	24.2	0	1	1	0	1	0	0	0	3	0	3850	1	1	16
909	55	1	0	1	27	81	160	0	1	0	24	0	1	1	0	0	1	0	1	2	0	3130	0	0	64
910	58	1	0	1	30	66	152	0	1	0	23.9	0	1	1	0	1	0	0	0	2	0	3100	2	2	120
911	59	1	1	0	40	71	160	0	1	0	23.82	1	0	2	1	0	0	0	1	1	0	3450	0	0	18
912	60	1	0	1	28	67	163	0	1	0	19.2	1	1	1	0	0	0	0	1	2	0	3395	4	8	120
913	61	1	0	1	33	68.5	158	0	1	0	22.03	1	0	2	0	0	1	0	0	3	0	3280	0	0	26
914	62	1	0	1	27	67	172	0	1	0	17.9	1	1	1	0	1	0	0	1	2	0	3760	0	0	56
915	63	1	0	1	29	55	162	0	1	0	17.91	1	1	1	0	0	0	0	1	3	1	3015	0	0	120
916	64	1	0	1	27	80	158	1	0	1	28	1	0	2	0	1	0	0	1	2	0	3525	0	0	15
917	69	1	0	1	33	77	170	0	1	0	20.06	0	0	2	0	0	0	0	1	2	0	3460	0	0	9
918	70	1	0	1	31	65.5	161	0	1	0	21.6	0	0	2	0	0	0	0	1	2	0	2700	0	1	8
919	71	1	1	0	35	68	163	0	1	0	18.6	1	0	2	0	0	0	0	1	2	0	2470	0	0	29
920	75	1	0	1	23	66	166	0	1	0	18.5	0	1	1	0	0	1	0	1	3	0	3245	4	4	80
921	76	1	0	1	30	72	162	0	1	0	22.86	0	1	1	0	0	0	0	1	2	0	3405	0	0	18
922	78	1	0	1	24	65	156	0	1	0	21.2	0	1	1	0	0	0	0	0	3	0	3205	1	1	120
923	79	1	0	1	28	60	166	0	1	0	19.2	0	1	1	0	0	0	0	0	3	0	3150	1	1	64
924	80	1	0	1	29	74	159	0	1	0	22.15	0	1	1	0	0	0	0	1	2	0	2985	0	0	36
925	81	1	0	1	33	67	164	0	1	0	19.33	1	0	2	0	0	0	0	1	2	0	3685	0	0	27
926	82	1	0	1	26	68	162	0	1	0	19.43	0	1	1	0	0	2	0	1	2	0	3220	0	0	21
927	83	1	0	1	32	68	160	0	1	0	21.5	0	0	2	0	0	0	0	0	3	0	3490	0	0	31
928	84	1	0	1	24	87.5	170	0	1	1	25.95	0	1	1	0	0	0	0	1	2	0	3370	0	0	96
929	85	1	0	1	27	68.6	166	0	1	0	22.5	0	1	1	0	0	0	0	1	2	0	3215	1	1	40
930	86	1	0	1	32	76	165	0	1	0	24.2	0	0	2	0	1	1	0	1	3	0	3990	0	0	21
931	87	1	0	1	32	59	166	0	1	0	17.95	0	1	1	0	1	0	0	1	3	0	2895	1	1	16
932	94	1	0	1	28	63	167	0	1	0	21.87	1	1	1	0	1	0	0	1	2	0	3125	0	2	96
933	96	1	0	1	32	87	160	0	1	1	26.7	0	1	1	0	1	0	0	1	3	0	3185	1	1	48
934	97	1	1	0	38	84	167	0	1	0	22.94	1	0	3	0	0	0	0	1	2	0	3285	0	0	118
935	98	1	0	1	27	72	165	0	1	0	20.2	0	1	1	0	0	0	0	1	2	0	3140	2	3	120
936	100	1	0	1	27	66	163	0	1	0	19.95	0	1	1	0	0	2	0	1	2	0	3030	1	1	56
937	103	1	0	1	34	76	168	0	1	0	22.7	1	0	3	0	0	0	0	1	2	0	4000	2	3	48
938	105	1	0	1	27	75	162	0	1	0	21.48	0	1	1	0	1	0	0	1	3	0	3070	0	0	53
939	107	1	0	1	28	72	169	0	1	0	20.1	1	1	1	0	0	0	0	0	2	0	3570	4	9	64
940	109	1	0	1	31	72	167	0	1	0	21.5	1	0	2	0	0	0	0	1	2	0	3650	0	0	22
941	110	1	0	1	24	70	165	0	1	0	17.57	0	1	1	0	0	0	0	0	2	0	2965	1	2	85
942	112	1	0	1	23	69	164	0	1	0	20.1	1	1	1	0	0	0	0	1	2	0	3190	5	8	120
943	113	1	0	1	30	69	170	0	1	0	20.76	0	1	1	0	0	0	0	1	2	0	3125	0	0	6
944	114	1	0	1	28	100	172	1	0	1	30.42	1	1	1	0	0	2	0	1	2	0	3550	2	4	40
945	118	1	0	1	28	73	162	0	1	0	21.1	0	1	1	0	0	0	0	1	3	0	2980	0	0	64
946	119	1	0	1	31	75	161	0	1	0	22.4	0	0	2	0	0	1	0	0	2	0	3600	1	1	32
947	120	1	0	1	26	84	162	0	1	0	23.8	0	1	1	0	1	0	0	0	3	0	2605	4	19	120
948	121	1	0	1	32	53	165	0	1	0	18	0	0	2	0	0	1	0	0	3	0	3340	1	1	56
949	122	1	0	1	29	76	167	0	1	0	24.5	1	1	1	0	0	0	0	1	3	0	2960	0	0	31
950	124	1	0	1	27	73	160	0	1	0	21.1	1	1	1	0	0	0	0	1	2	0	3600	1	1	70
951	125	1	0	1	32	76.2	166	0	1	0	22.7	0	1	1	1	0	1	0	1	6	0	3100	0	0	24
952	126	1	0	1	25	61.5	155	0	1	0	18.75	0	1	1	0	0	1	0	0	2	0	2980	0	0	82
953	127	1	0	1	30	58.2	160	0	1	0	20.7	0	0	2	0	0	0	0	0	2	0	3200	1	1	8
954	128	1	0	1	34	91	162	1	0	1	31.25	1	0	2	0	0	0	0	1	3	0	4045	0	0	120
955	130	1	1	0	35	65	155	0	1	0	21.6	0	0	2	0	0	0	0	0	2	0	2965	0	0	50
956	131	1	1	0	36	67	168	0	1	0	18.25	1	0	3	0	0	0	0	1	2	0	3250	1	3	24
957	132	1	0	1	32	76	160	0	1	0	23.4	1	0	2	0	0	1	0	0	2	0	3455	0	0	32
958	133	1	1	0	35	67	167	0	1	0	19	0	0	3	0	0	0	0	0	1	0	2860	0	0	50
959	135	1	0	1	31	63	160	0	1	0	18.75	0	1	1	0	0	0	0	0	2	0	2960	0	1	98
960	136	1	0	1	31	65	165	0	1	0	21.87	1	1	1	0	0	0	0	1	2	0	3220	5	7	136
961	137	1	0	1	34	76	168	0	1	0	22.3	0	0	2	0	0	0	0	0	3	0	3635	0	0	120
962	139	1	0	1	25	55	157	0	1	0	17.9	1	1	1	0	0	0	0	1	2	0	2605	0	0	64
963	141	1	0	1	29	75	163	0	1	0	22.58	0	0	2	0	1	0	0	0	3	0	3275	1	1	99
964	143	1	0	1	28	72	165	0	1	0	22.2	0	1	1	1	0	1	0	0	2	0	3155	3	4	54
965	144	1	0	1	28	82	163	0	1	0	24.46	0	1	1	0	0	0	0	0	2	0	3120	2	3	64
966	145	1	0	1	30	68	156	0	1	0	21.48	1	1	1	0	0	0	0	0	4	0	3170	0	1	64
967	146	1	1	0	38	64	166	0	1	0	18.51	1	0	2	0	1	2	0	1	3	0	3825	0	0	10
968	148	1	0	1	28	62	158	0	1	0	18.4	0	1	1	0	0	1	0	1	1	0	3025	0	0	120
969	149	1	0	1	32	57	165	0	1	0	19.6	0	1	1	0	0	0	0	1	2	0	2360	1	1	22
970	151	1	1	0	38	63.5	155	0	1	0	23.7	0	0	2	0	0	1	0	0	3	0	3525	0	0	38
971	152	1	0	1	31	67.5	163	0	1	0	20.7	0	1	1	0	1	0	0	1	1	0	3610	1	1	120
972	153	1	0	1	30	75	165	0	1	0	21.67	0	1	1	0	0	0	0	1	2	0	3440	0	0	96
973	154	1	0	1	32	88	170	0	1	1	26.64	1	0	2	0	1	0	0	1	2	0	3630	0	0	10
974	155	1	1	0	35	66	163	0	1	0	20.7	0	0	2	0	1	0	0	1	2	0	3525	0	0	42
975	156	1	0	1	31	74	163	0	1	0	21.83	1	1	1	0	0	0	0	1	2	0	3050	0	1	76
976	157	1	0	1	33	67	167	0	1	0	19.36	1	1	1	0	0	0	0	1	3	0	3520	0	0	75
977	158	1	0	1	30	68	167	0	1	0	17.6	0	1	1	0	0	1	0	0	2	0	3560	4	11	50
978	159	1	0	1	33	67	162	0	1	0	21.2	0	1	1	0	0	0	0	1	2	0	2700	0	0	58
979	160	1	0	1	32	77	158	0	1	1	25.24	0	0	2	0	1	0	0	1	2	0	3120	0	0	120
980	162	1	0	1	28	70	162	0	1	0	22.4	0	1	1	0	1	0	0	1	3	0	3500	0	0	95
981	164	1	0	1	28	62	160	0	1	0	19.14	0	1	1	0	0	0	1	0	4	0	3380	0	0	30
982	166	1	0	1	32	69	160	0	1	0	21.09	0	0	2	0	0	1	0	1	2	0	3755	0	0	21
983	167	1	1	0	35	79	159	0	1	1	27.7	0	0	2	0	0	0	0	1	2	0	3090	0	0	15
984	169	1	0	1	33	83	165	0	1	0	23.88	1	1	1	0	0	0	0	1	3	0	3590	0	8	118
985	170	1	0	1	30	78	165	0	1	0	22.04	1	0	2	0	0	0	0	1	3	0	3725	0	0	23
986	171	1	0	1	32	65	160	0	1	0	21.1	1	1	1	0	0	0	0	1	3	0	3390	2	2	96
987	172	1	0	1	30	84	172	0	1	0	21.63	0	1	1	0	0	2	0	1	2	0	3540	0	0	79
988	174	1	0	1	31	80.5	158	1	0	1	30.64	0	0	2	0	0	1	0	0	2	0	3595	0	0	62
989	175	1	0	1	26	62.5	158	0	1	0	19.23	0	1	1	0	0	0	1	0	3	0	3050	5	8	120
990	176	1	0	1	34	87	160	1	0	1	29.29	1	1	1	0	0	0	0	1	2	0	3040	0	0	48
991	177	1	0	1	29	75	167	0	1	0	21.15	1	1	1	0	0	0	0	1	1	0	3220	1	1	19
992	178	1	0	1	29	102.5	166	1	0	1	32.5	1	0	2	0	0	0	0	0	1	0	3660	4	4	100
993	180	1	0	1	32	71	158	0	1	0	22.8	0	1	1	0	0	0	0	1	1	0	3220	2	2	76
994	181	1	1	0	35	71	164	0	1	0	22.3	1	1	1	0	0	0	0	1	3	0	3330	2	3	120
995	182	1	0	1	26	78	168	0	1	0	22.7	1	1	1	0	0	0	0	1	2	0	3510	0	0	64
996	184	1	0	1	30	73.5	165	0	1	0	21.26	1	1	1	0	1	0	0	1	3	0	3035	0	0	98
997	185	1	0	1	27	61	155	0	1	0	21.23	0	1	1	0	1	1	0	0	1	0	2735	0	0	77
998	186	1	0	1	28	85	168	0	1	0	20	0	1	1	0	0	1	0	0	2	0	3085	0	0	45
999	187	1	0	1	34	78	161	0	1	0	24.3	0	1	1	0	1	1	0	0	2	0	3995	1	2	47
1000	188	1	0	1	29	80	160	0	1	0	19.05	0	0	2	0	0	1	0	0	3	0	3445	0	0	120
1001	189	1	0	1	27	63	171	0	1	0	17.44	0	1	1	0	0	0	0	1	1	0	3940	4	6	120
1002	190	1	0	1	27	60	166	0	1	0	18.2	0	1	1	0	0	1	1	1	2	0	3225	2	3	64
1003	192	1	0	1	29	74	165	0	1	0	21.5	1	0	2	0	0	0	0	0	2	0	3895	0	0	16
1004	193	1	1	0	35	71	165	0	1	0	20.7	0	1	1	0	0	0	0	1	1	0	3950	1	1	64
1005	194	1	0	1	29	66.3	160	0	1	0	20.31	0	1	1	0	1	0	0	1	3	0	2850	0	0	40
1006	195	1	0	1	30	66	159	0	1	0	19.18	1	1	1	0	0	0	0	1	2	1	3450	0	0	58
1007	196	1	0	1	33	70.4	158	0	1	1	26.4	0	1	1	0	1	0	0	1	3	0	2280	0	0	23
1008	197	1	0	1	25	83	165	0	1	0	22.77	0	1	1	0	0	0	1	1	2	0	3470	0	0	120
1009	198	1	0	1	26	61	159	0	1	0	20.96	1	1	1	0	0	0	0	1	3	0	3110	4	6	48
1010	199	1	0	1	29	66	163	0	1	0	19.9	1	1	1	0	1	0	0	0	2	0	3630	2	7	52
1011	200	1	0	1	27	72	158	0	1	0	23.23	1	1	1	0	1	0	0	1	3	1	3565	0	0	85
1012	201	1	0	1	33	68	163	0	1	0	20.89	0	1	1	0	0	1	0	1	1	0	3490	4	11	120
1013	202	1	0	1	26	60.5	158	0	1	0	20.8	0	1	1	0	0	0	0	1	1	0	2340	2	3	109
1014	203	1	1	0	36	67	160	0	1	0	19.38	1	0	2	0	0	1	0	0	2	0	3055	0	0	42
1015	205	1	0	1	28	70.5	163	0	1	0	20.9	1	0	2	0	0	2	0	1	4	0	3775	0	0	51
1016	206	1	1	0	37	65	157	0	1	0	20.3	1	0	2	0	0	0	0	1	4	0	3990	1	5	61
1017	208	1	0	1	27	62.5	155	0	1	0	20.81	0	0	2	0	0	0	0	1	2	0	2780	2	4	32
1018	209	1	0	1	28	80	166	0	1	1	27.2	0	1	1	0	0	0	0	1	2	0	3070	1	6	120
1019	210	1	0	1	23	60	158	0	1	0	18.02	1	1	1	0	0	1	0	1	2	0	3385	0	1	26
1020	211	1	1	0	36	69	160	0	1	0	20.7	0	0	2	0	0	1	0	1	3	0	3130	0	0	14
1021	212	1	0	1	26	72	165	0	1	0	20.94	1	1	1	0	0	0	0	1	3	0	3485	0	0	71
1022	213	1	1	0	36	66.5	160	0	1	0	18.9	1	0	2	0	0	1	0	1	2	0	3515	1	2	58
1023	214	1	0	1	29	67	158	0	1	0	22.03	0	1	1	0	1	0	1	0	2	0	2980	1	1	96
1024	215	1	0	1	31	72	160	0	1	0	22.7	0	0	2	0	0	0	0	1	2	0	3725	1	5	117
1025	216	1	0	1	33	70	157	0	1	0	22.31	0	0	2	0	0	0	0	1	2	0	2910	1	2	48
1026	217	1	1	0	38	65	162	0	1	1	26.86	0	0	2	0	0	0	0	0	3	0	2660	0	0	30
1027	218	1	1	0	35	67	160	0	1	0	20.8	1	1	1	0	0	0	0	1	2	1	3970	0	0	100
1028	219	1	0	1	24	52	160	0	1	0	17.6	1	1	1	0	0	0	0	1	3	0	4085	4	4	120
1029	220	1	1	0	35	75	160	0	1	0	23.4	1	0	3	0	0	3	0	1	4	0	3550	1	1	24
1030	221	1	0	1	28	62	170	0	1	0	18	0	1	1	0	0	0	0	1	1	0	2635	3	6	64
1031	222	1	1	0	37	69	163	0	1	0	21.5	0	0	2	0	0	0	0	0	1	0	3830	1	4	50
1032	223	1	0	1	31	68.5	161	0	1	0	20.6	0	1	1	0	0	0	0	0	3	0	3310	0	0	66
1033	224	1	0	1	30	75	164	0	1	0	24.17	1	1	1	0	0	0	0	1	3	0	3085	0	0	10
1034	225	1	0	1	33	64.3	159	0	1	0	19.78	1	0	2	0	0	1	0	1	2	0	3100	0	0	32
1035	227	1	0	1	30	75	164	0	1	0	22.31	1	0	2	0	0	0	0	0	3	0	3505	1	1	21
1036	228	1	1	0	35	67	161	0	1	0	20.83	0	0	2	0	0	0	0	0	2	0	2945	0	0	74
1037	229	1	0	1	29	59.5	150	0	1	0	17.7	1	1	1	0	0	0	0	0	1	0	3335	1	1	21
1038	230	1	0	1	22	69	166	0	1	0	18.9	1	1	1	0	1	1	0	0	3	0	3010	0	0	31
1039	231	1	0	1	29	86	160	1	0	1	29.6	1	1	1	0	0	0	0	1	1	1	3285	2	3	104
1040	233	1	0	1	25	72	158	0	1	1	25.24	0	1	1	0	0	0	0	1	3	0	3430	0	3	120
1041	235	1	0	1	27	60	158	0	1	0	18.8	0	1	1	0	0	0	0	0	3	0	2910	0	1	37
1042	237	1	0	1	32	60	160	0	1	0	20.57	1	1	1	0	1	1	0	1	3	0	2945	1	1	94
1043	238	1	1	0	35	75	165	0	1	0	20.2	1	0	2	0	0	0	0	1	2	0	3635	1	1	96
1044	239	1	0	1	33	77	163	0	1	0	22.77	0	1	1	0	0	0	0	0	2	0	3160	1	4	63
1045	240	1	0	1	32	85	168	0	1	0	23.03	1	0	2	0	0	1	0	1	2	0	4010	1	1	40
1046	241	1	0	1	32	67	158	0	1	0	22.5	1	0	2	0	0	0	0	1	3	0	3730	1	1	90
1047	242	1	0	1	34	55	155	0	1	0	17.9	0	0	2	0	0	0	0	0	2	0	3450	0	0	7
1048	243	1	0	1	32	91.5	160	1	0	1	31.2	0	0	2	0	0	0	0	0	2	0	3160	0	0	58
1049	244	1	1	0	41	73	162	0	1	0	22.9	0	0	2	0	0	2	0	1	2	0	3415	0	0	50
1050	245	1	0	1	31	88	168	0	1	1	25.7	1	0	2	0	0	0	0	0	2	0	2620	0	1	15
1051	246	1	0	1	30	75	160	0	1	0	23.43	0	0	2	0	0	0	0	1	2	0	2860	0	0	58
1052	248	1	0	1	25	67	160	0	1	0	22.66	1	1	1	0	0	1	1	1	2	0	3435	0	0	82
1053	249	1	0	1	31	60	160	0	1	0	19.53	1	1	1	0	0	0	0	1	1	0	2980	0	0	50
1054	252	1	0	1	28	70.5	167	0	1	0	19.72	1	1	1	0	0	0	0	1	3	0	2960	1	1	95
1055	253	1	0	1	30	51	156	0	1	0	16.4	0	1	1	0	0	0	0	0	4	0	2450	0	0	13
1056	254	1	1	0	39	80	165	0	1	0	23.5	0	0	2	0	1	0	0	1	3	0	4120	0	1	120
1057	255	1	1	0	35	73	164	0	1	0	21.6	1	0	2	0	0	1	0	1	2	0	4120	2	2	64
1058	256	1	0	1	26	70	165	0	1	0	20.2	1	1	1	1	0	0	0	0	2	0	3200	0	0	66
1059	257	1	0	1	30	75.5	167	0	1	0	18.8	1	0	2	0	0	1	0	0	2	0	3635	0	0	32
1060	258	1	0	1	24	80	163	0	1	1	26.67	0	1	1	0	1	0	0	0	4	0	2610	0	0	18
1061	259	1	0	1	34	61	150	0	1	0	20.67	0	1	1	0	1	0	0	1	2	0	2415	0	0	37
1062	261	1	0	1	29	72	158	0	1	0	23.6	0	1	1	0	0	0	0	1	1	0	3550	1	1	120
1063	262	1	0	1	26	51	158	0	1	0	16.02	0	0	2	0	0	0	0	0	2	0	3060	2	3	104
1064	263	1	0	1	28	75	169	0	1	0	21.8	0	0	2	0	1	0	0	1	2	0	3115	0	0	112
1065	264	1	0	1	33	75.5	162	0	1	1	26.7	0	1	1	0	1	0	0	1	2	0	3490	1	2	112
1066	265	1	0	1	32	90	170	0	1	1	25.23	0	1	1	1	0	1	0	1	3	0	3540	1	1	32
1067	266	1	1	0	36	77.5	165	0	1	0	22.96	0	1	1	0	1	1	0	1	2	0	3740	0	0	31
1068	267	1	0	1	24	82	170	0	1	0	23.18	1	1	1	0	0	0	0	1	4	0	3540	0	0	28
1069	268	1	0	1	34	79.2	162	0	1	1	27.51	0	0	2	0	1	0	0	1	2	0	3375	0	0	22
1070	269	1	0	1	30	65	162	0	1	0	19.43	1	1	1	0	0	0	0	1	1	0	3335	0	0	64
1071	270	1	0	1	28	75	169	0	1	0	22.5	1	1	1	0	0	0	1	1	2	0	3225	1	1	100
1072	271	1	0	1	33	80	159	0	1	0	23.4	1	1	1	0	0	1	0	1	2	0	3670	0	0	34
1073	272	1	0	1	31	57	160	0	1	0	17.6	0	0	2	0	0	1	0	1	2	0	3060	0	0	80
1074	273	1	1	0	35	60	160	0	1	0	19.5	0	0	2	0	0	0	0	1	1	0	3440	0	0	7
1075	274	1	0	1	33	73	162	0	1	0	22.86	1	1	1	0	0	0	0	1	3	0	3475	0	0	40
1076	275	1	0	1	32	88	170	0	1	0	23.18	1	0	2	0	0	0	0	1	2	0	2970	0	0	23
1077	276	1	0	1	33	62	162	0	1	0	20.19	0	0	2	1	1	0	0	1	3	0	3010	0	0	20
1078	277	1	0	1	29	75	165	0	1	0	20.6	1	1	1	0	1	0	0	1	3	0	3755	0	0	80
1079	278	1	0	1	31	78	165	0	1	0	23.1	0	1	1	0	1	1	0	0	2	0	3220	3	3	101
1080	279	1	1	0	35	55	150	0	1	0	20.44	0	1	1	0	1	1	0	1	3	0	3025	0	0	10
1081	280	1	0	1	30	67.5	164	0	1	0	21.38	1	1	1	0	0	1	0	1	2	0	3225	0	0	80
1082	282	1	0	1	29	69	167	0	1	0	19	1	1	1	0	0	0	0	1	2	0	3250	1	6	82
1083	283	1	0	1	32	60	160	0	1	0	18.75	1	0	2	0	1	1	0	0	2	0	3485	1	4	34
1084	284	1	0	1	28	56	162	0	1	0	17.6	0	1	1	0	1	1	0	1	2	0	2495	0	0	82
1085	285	1	0	1	32	53	160	0	1	0	17.38	0	0	2	0	0	1	0	0	3	0	2875	0	0	8
1086	286	1	0	1	29	99	178	0	1	1	27	0	1	1	0	1	1	0	1	4	0	3225	0	0	18
1087	287	1	1	0	36	71	162	0	1	0	24.77	0	0	2	0	1	2	0	1	3	0	3135	0	0	57
1088	288	1	0	1	31	78	165	0	1	0	24.24	0	0	2	0	1	1	0	0	3	0	3215	0	5	50
1089	289	1	0	1	33	60	160	0	1	0	19.9	1	1	1	0	0	1	0	1	3	0	3245	0	0	120
1090	290	1	0	1	30	64	160	0	1	0	22.07	0	1	1	0	0	1	0	0	2	0	3320	1	1	100
1091	291	1	0	1	34	60	158	0	1	0	18.03	0	0	2	0	0	0	0	1	2	0	2880	0	0	31
1092	292	1	0	1	31	71	166	0	1	0	22.1	0	1	1	1	1	0	0	1	4	0	3015	2	2	24
1093	293	1	1	0	38	64	166	0	1	0	19.23	1	0	2	0	0	0	0	1	3	0	3330	2	2	16
1094	294	1	0	1	25	93.5	162	1	0	1	33.65	0	1	1	0	1	1	0	0	3	0	3045	0	0	6
1095	295	1	0	1	34	72	160	0	1	0	24.22	0	0	2	0	0	1	0	1	2	0	2980	0	0	48
1096	296	1	0	1	32	67	160	0	1	0	19.92	0	1	1	0	0	1	0	1	3	0	3350	0	0	34
1097	298	1	0	1	25	77	162	0	1	0	21.7	0	1	1	0	0	0	0	1	2	0	3770	0	0	74
1098	299	1	0	1	31	76	158	0	1	0	22.43	0	1	1	0	0	0	0	1	1	0	3700	1	2	103
1099	300	1	0	1	26	63	158	0	1	0	23.4	0	1	1	0	1	0	0	1	2	0	3200	0	0	57
1100	301	1	0	1	30	65	168	0	1	0	16.65	0	1	1	0	1	1	0	1	1	0	2860	0	0	34
1101	302	1	0	1	27	65	167	0	1	0	18.8	0	1	1	1	1	0	0	1	1	0	3140	3	4	120
1102	303	1	0	1	28	70.5	160	0	1	1	26.17	0	1	1	0	1	0	0	1	2	0	3640	0	0	80
1103	304	1	0	1	26	62	158	0	1	0	21.2	0	1	1	0	0	2	0	1	3	0	3725	0	0	72
1104	305	1	0	1	30	73	158	0	1	0	22.43	0	1	1	0	1	2	0	1	5	0	2920	0	0	7
1105	306	1	0	1	28	70	170	0	1	0	20.07	1	1	1	0	0	1	0	1	3	0	3070	1	1	50
1106	307	1	1	0	36	64	160	0	1	0	21.48	1	1	1	0	1	1	0	1	2	0	3780	1	1	120
1107	310	1	0	1	28	78	163	0	1	0	21.34	1	0	2	0	0	2	0	1	2	0	3840	0	0	40
1108	312	1	0	1	30	71	160	0	1	1	25	1	1	1	0	1	0	1	1	4	0	3415	0	0	48
1109	313	1	0	1	28	75	167	0	1	0	22.94	1	1	1	0	1	0	0	1	4	0	3515	1	2	24
1110	316	1	0	1	28	72	157	0	1	1	26.7	0	1	1	0	0	0	0	1	1	0	2970	0	0	72
1111	318	1	0	1	30	68	161	0	1	0	20.5	0	0	2	0	1	1	0	1	2	0	3900	0	0	24
1112	319	1	0	1	27	70	168	0	1	0	21.03	0	1	1	0	0	0	0	0	4	0	3120	0	0	42
1113	320	1	0	1	31	57.5	160	0	1	0	19.14	0	1	1	1	1	0	0	0	1	0	3060	0	0	89
1114	321	1	0	1	32	70	166	0	1	0	18.9	1	0	2	0	0	0	0	0	4	0	4035	0	0	12
1115	322	1	0	1	29	67	165	0	1	0	20.2	0	1	1	0	1	0	0	0	3	0	2870	6	21	70
1116	323	1	0	1	28	77	163	0	1	0	19.8	0	1	1	0	0	0	0	1	2	0	3165	1	3	32
1117	324	1	1	0	37	74	164	0	1	1	25.6	0	0	2	1	0	0	0	0	1	0	3285	2	5	24
1118	325	1	0	1	27	78	160	0	1	1	26.5	1	0	2	0	0	0	0	1	3	0	3735	0	0	61
1119	326	1	0	1	29	58	156	0	1	0	20	0	1	1	0	0	0	0	1	2	0	2750	0	0	50
1120	327	1	0	1	34	90	158	1	0	1	29.24	0	0	2	0	0	0	0	0	1	0	3820	0	1	32
1121	329	1	0	1	27	83	170	0	1	0	23	0	1	1	0	0	1	0	1	2	0	3610	5	5	104
1122	331	1	1	0	36	80.6	168	0	1	0	23.2	0	0	2	0	0	0	0	0	2	0	3570	0	0	46
1123	332	1	0	1	27	70	162	0	1	0	20.2	0	1	1	0	0	1	0	1	2	0	3085	0	0	26
1124	333	1	0	1	31	90	167	0	1	1	25.2	1	0	2	0	1	0	0	1	3	0	3975	1	1	81
1125	334	1	0	1	34	63	158	0	1	0	20.4	1	0	2	0	0	1	0	0	2	0	3600	0	0	18
1126	335	1	0	1	29	63	158	0	1	0	21.2	0	1	1	0	0	0	0	1	1	0	2760	1	3	18
1127	336	1	0	1	34	70	162	0	1	0	20.96	1	1	1	0	0	0	0	1	3	0	3500	0	0	48
1128	338	1	0	1	28	72	168	0	1	0	19.48	1	1	1	0	0	0	0	0	2	0	3550	1	2	80
1129	339	1	0	1	32	64	161	0	1	0	19.2	0	0	2	0	0	2	0	1	1	0	3365	0	0	29
1130	341	1	0	1	28	60	160	0	1	0	17.58	0	1	1	0	0	0	0	1	2	0	3420	0	0	16
1131	342	1	0	1	27	58	160	0	1	0	16.8	0	1	1	0	0	1	0	0	6	0	2890	0	0	11
1132	343	1	0	1	31	65	160	0	1	0	19.53	1	0	2	0	0	1	0	1	2	0	3820	0	0	8
1133	344	1	0	1	31	66	160	0	1	0	17.9	1	1	1	0	0	0	0	1	2	0	3195	2	3	32
1134	345	1	0	1	31	62	160	0	1	0	19.53	0	0	2	0	0	0	0	0	2	0	3400	0	0	18
1135	346	1	0	1	30	72	162	0	1	0	24.58	1	0	2	0	0	0	0	1	1	0	3340	1	1	24
1136	347	1	0	1	30	66.6	165	0	1	0	20.94	1	1	1	0	0	1	0	1	3	0	3215	1	1	112
1137	348	1	0	1	26	58	160	0	1	0	19.1	0	1	1	0	0	1	0	0	3	0	3070	0	0	120
1138	349	1	0	1	28	58	158	0	1	0	19.22	0	1	1	0	0	0	0	0	3	1	3200	0	0	48
1139	350	1	0	1	26	64	168	0	1	0	20.19	0	1	1	0	0	0	0	0	7	0	3480	0	0	40
1140	351	1	0	1	32	68	161	0	1	0	22.38	0	0	2	0	0	1	0	0	2	0	3645	1	1	16
1141	352	1	0	1	24	60	160	0	1	0	21.5	0	0	2	0	0	0	0	0	5	0	3595	0	0	8
1142	354	1	1	0	38	86	166	0	1	1	25.4	0	0	2	0	1	0	0	1	3	0	3980	0	0	23
1143	355	1	0	1	25	76	165	0	1	0	20.1	1	1	1	0	0	1	0	0	5	0	3730	0	0	32
1144	356	1	0	1	26	62	162	0	1	0	16.2	1	1	1	0	0	0	0	0	2	0	3260	0	0	40
1145	359	1	0	1	31	73	162	0	1	1	25.9	0	1	1	0	1	0	0	1	2	0	2910	1	1	40
1146	360	1	0	1	33	77	165	0	1	0	24.1	0	0	2	0	0	1	0	0	2	0	3335	1	1	40
1147	361	1	0	1	32	56	157	0	1	0	19.1	0	0	2	0	0	0	0	1	2	0	3275	0	0	24
1148	362	1	0	1	24	80	162	0	1	0	24.8	0	1	1	0	0	2	0	1	1	1	3350	0	2	93
1149	363	1	0	1	30	82	166	0	1	0	24	1	1	1	0	1	0	0	1	2	0	3650	1	4	80
1150	364	1	0	1	27	73	170	0	1	0	20.93	1	1	1	1	0	1	0	1	3	0	2970	0	0	36
1151	365	1	0	1	32	67	165	0	1	0	22.4	0	1	1	0	1	1	0	1	2	0	2895	1	1	53
1152	366	1	0	1	32	55	158	0	1	0	21.03	0	1	1	0	1	0	0	1	3	0	2880	0	0	40
1153	367	1	0	1	34	75	164	0	1	0	21.94	0	0	2	0	0	0	0	1	2	0	3150	1	1	72
1154	368	1	0	1	27	57.5	164	0	1	0	17.47	0	1	1	0	0	0	0	0	2	0	3020	0	0	56
1155	371	1	0	1	29	68	160	0	1	0	22.65	0	1	1	0	0	0	0	0	5	0	3140	1	3	43
1156	372	1	1	0	37	61	165	0	1	0	18.37	0	0	2	0	0	0	0	0	2	1	4180	4	6	72
1157	373	1	0	1	28	86	165	0	1	1	26.08	1	0	2	0	1	0	0	1	2	0	3825	0	0	66
1158	374	1	0	1	28	81	164	0	1	0	24.9	1	1	1	0	0	0	0	1	2	0	3735	0	0	114
1159	375	1	0	1	30	68	160	0	1	0	20.3	0	0	2	0	0	1	0	0	3	0	3240	3	4	46
1160	377	1	0	1	32	60.5	155	0	1	0	19.98	1	0	2	0	0	0	0	1	2	0	2900	2	2	32
1161	379	1	0	1	27	62	165	0	1	0	21.1	0	1	1	0	0	2	0	1	2	0	3410	0	0	120
1162	381	1	0	1	29	75	160	0	1	0	23.63	1	0	2	0	0	0	0	1	1	0	3625	0	0	120
1163	382	1	0	1	31	77	163	0	1	0	23.7	1	1	1	0	1	0	0	1	2	0	4215	2	2	120
1164	383	1	1	0	41	70	163	0	1	0	23.3	0	0	3	0	1	0	0	1	3	0	3830	0	0	120
1165	385	1	0	1	29	72	160	0	1	0	21.5	0	1	1	0	0	0	0	1	2	0	3510	0	0	95
1166	386	1	1	0	35	58	160	0	1	0	20.7	0	1	1	0	1	0	0	0	2	0	2680	0	0	58
1167	387	1	0	1	33	59	175	0	1	0	19.5	1	1	1	0	1	0	0	0	2	0	3470	2	6	70
1168	389	1	0	1	32	73.5	172	0	1	0	20.28	0	1	1	0	0	0	0	1	3	0	2795	0	0	24
1169	390	1	0	1	28	69	163	0	1	0	21.83	0	1	1	0	0	1	1	1	3	0	3020	1	2	64
1170	392	1	0	1	31	65	165	0	1	0	19.33	0	1	1	0	0	0	0	1	3	0	3050	3	4	51
1171	393	1	0	1	28	78	168	0	1	0	22.7	1	1	1	0	0	0	0	1	2	0	3670	1	2	40
1172	395	1	0	1	26	62	160	0	1	0	19.8	1	1	1	0	1	0	0	1	1	1	2960	0	0	72
1173	396	1	0	1	26	72	168	0	1	0	18.6	1	1	1	0	0	0	0	1	2	0	3270	1	3	112
1174	398	1	1	0	35	74	167	0	1	0	21.5	1	0	2	0	0	0	0	1	2	0	3840	0	0	24
1175	399	1	1	0	39	62	160	0	1	0	19.14	0	1	1	0	0	0	0	0	2	0	2420	0	0	32
1176	400	1	0	1	30	69	165	0	1	1	25.3	0	1	1	0	0	0	0	1	3	0	3430	1	1	80
1177	402	1	0	1	31	73.4	165	0	1	0	21.7	0	0	2	0	0	1	0	1	3	0	3495	0	1	16
1178	403	1	0	1	33	69	170	0	1	0	23.8	1	1	1	0	0	0	0	0	2	0	3465	1	1	32
1179	404	1	0	1	28	72	165	0	1	0	20.2	1	1	1	0	0	0	0	1	2	1	3300	1	3	80
1180	405	1	0	1	33	75.5	169	0	1	0	22.05	1	0	2	0	0	0	0	1	2	0	3935	1	2	34
1181	409	1	0	1	28	79	168	0	1	0	22	1	1	1	0	0	1	0	1	2	0	3445	3	4	80
1182	410	1	0	1	32	61	161	0	1	0	17.75	1	1	1	0	0	0	0	1	2	0	3060	0	0	64
1183	412	1	0	1	29	86	168	0	1	1	26.8	0	1	1	0	1	0	0	0	2	0	3520	1	2	85
1184	414	1	0	1	31	59	158	0	1	0	18.5	1	1	1	0	0	0	0	1	2	0	3110	0	0	48
1185	415	1	0	1	30	70	160	0	1	0	20.8	0	1	1	1	0	0	0	1	3	1	3400	1	1	40
1186	418	1	0	1	30	87	165	0	1	1	27.5	1	1	1	0	1	1	0	1	2	0	3135	0	0	32
1187	419	1	0	1	34	73.5	160	0	1	0	23.44	1	0	2	0	0	1	0	1	2	0	3610	0	0	58
1188	421	1	0	1	33	76	164	0	1	0	23.88	1	0	2	0	0	1	0	1	2	0	3690	1	1	26
1189	422	1	0	1	28	73	161	0	1	0	20.83	0	1	1	0	0	0	1	1	2	0	3250	1	2	80
1190	423	1	0	1	25	66	165	0	1	0	20.2	0	0	2	0	0	0	0	0	2	0	3030	1	1	40
1191	424	1	0	1	29	58	162	0	1	0	19.67	1	1	1	0	0	0	0	1	2	0	3620	3	4	120
1192	425	1	1	0	35	72.5	158	0	1	0	21.03	1	0	3	0	0	1	0	1	2	0	4035	0	0	50
1193	426	1	0	1	33	72	158	0	1	0	21.83	1	0	2	0	0	1	0	1	2	0	3565	0	0	8
1194	427	1	0	1	30	83	160	1	0	1	28.5	0	0	2	1	0	0	0	1	3	0	3475	0	0	42
1195	428	1	0	1	31	85	160	0	1	1	25.39	1	0	2	1	0	0	0	1	4	0	4055	0	0	8
1196	429	1	0	1	25	61	155	0	1	0	21.6	1	1	1	0	1	0	0	1	1	0	3670	3	6	140
1197	430	1	0	1	25	67	160	0	1	0	20.7	0	1	1	0	0	0	0	1	2	0	3005	0	1	58
1198	431	1	0	1	30	66	168	0	1	0	22.3	1	1	1	1	0	0	1	0	1	0	2710	0	8	63
1199	432	1	0	1	30	78	160	0	1	1	25.8	0	0	2	0	0	0	0	1	2	0	3670	0	0	39
1200	433	1	0	1	31	70	160	0	1	0	21.5	0	1	1	0	0	0	0	0	3	0	3490	0	0	32
1201	434	1	0	1	27	60	160	0	1	0	23.4	0	1	1	0	1	2	0	1	2	0	3700	1	1	44
1202	435	1	0	1	27	73.5	165	0	1	0	21.9	0	1	1	1	0	1	0	1	2	0	3440	1	1	120
1203	436	1	0	1	31	75	165	0	1	0	23.9	0	0	2	0	0	1	0	0	2	0	3135	1	2	19
1204	437	1	0	1	28	68	165	0	1	0	21.7	0	1	1	0	0	0	0	0	2	0	3010	1	1	16
1205	438	1	0	1	33	58	162	0	1	0	19.81	0	0	2	0	1	1	0	1	2	0	3160	0	0	34
1206	440	1	0	1	30	73	160	0	1	0	22.7	1	0	2	0	0	0	0	1	1	0	3380	0	0	47
1207	441	1	0	1	27	78	166	0	1	0	22.9	0	1	1	0	1	0	0	1	2	0	3785	0	0	100
1208	442	1	0	1	28	74	169	0	1	0	20	0	1	1	0	0	2	0	1	2	0	3010	1	3	64
1209	443	1	1	0	36	80	162	1	0	1	28.8	1	0	2	0	1	1	0	1	3	0	3650	2	6	120
1210	444	1	0	1	33	63	168	0	1	0	17.4	0	1	1	0	1	0	1	1	3	0	3400	0	0	56
1211	445	1	0	1	31	61	158	0	1	0	18.8	1	1	1	0	0	2	0	1	2	0	3030	0	0	95
1212	447	1	0	1	32	59	158	0	1	0	18.62	1	1	1	0	1	0	0	1	2	0	3330	1	1	72
1213	448	1	0	1	31	68	164	0	1	0	20.4	1	1	1	0	0	0	0	1	3	0	3430	0	0	42
1214	449	1	0	1	28	57	160	0	1	0	19.9	1	1	1	0	1	0	0	1	3	0	3005	0	0	66
1215	450	1	0	1	34	76	163	0	1	0	23.7	0	0	3	0	1	0	0	1	3	0	4125	0	0	18
1216	451	1	0	1	32	68	163	0	1	0	20.7	0	1	1	0	0	1	0	1	3	0	3120	2	2	97
1217	452	1	0	1	34	53	160	0	1	0	20.3	0	0	2	0	0	0	0	1	2	0	3340	0	0	27
1218	454	1	0	1	29	67	160	0	1	1	25	0	1	1	0	0	1	0	1	1	0	3355	0	2	82
1219	455	1	1	0	35	72	168	0	1	0	21.96	0	0	2	0	1	0	0	1	2	0	3460	0	0	16
1220	456	1	1	0	36	67	156	0	1	1	25.88	0	0	2	0	0	0	0	1	3	0	3015	0	0	106
1221	457	1	0	1	28	58	159	0	1	0	17.22	0	1	1	0	0	0	0	0	2	0	3000	1	1	8
1222	458	1	0	1	24	72	161	0	1	0	23.5	1	1	1	0	0	0	0	1	2	0	3110	2	2	80
1223	460	1	0	1	28	80	162	0	1	1	25.9	1	1	1	0	0	1	0	1	2	1	3115	0	0	120
1224	461	1	0	1	27	75.5	157	0	1	0	23.96	1	0	2	0	0	0	0	1	2	0	4220	1	3	50
1225	463	1	0	1	31	68	158	0	1	0	22.03	1	1	1	0	0	2	0	1	1	0	2700	1	5	120
1226	464	1	0	1	31	65	160	0	1	1	25.4	0	0	2	0	0	0	0	0	2	0	3695	1	5	56
1227	466	1	0	1	32	71	160	0	1	0	21.5	0	1	1	0	1	1	0	1	1	0	3160	1	3	218
1228	467	1	0	1	29	69	152	1	0	1	30.29	0	1	1	0	0	0	0	1	1	0	2875	0	0	64
1229	468	1	0	1	27	78	162	0	1	0	23.9	0	1	1	0	1	0	0	1	2	0	3535	0	0	100
1230	470	1	0	1	23	65.7	171	0	1	0	23.2	1	1	1	0	0	0	0	0	2	0	2990	1	1	48
1231	472	1	0	1	27	80	168	0	1	0	23	0	1	1	0	0	1	1	1	2	0	2975	1	1	74
1232	474	1	0	1	29	57	163	0	1	0	17.5	1	0	2	0	0	2	0	0	1	0	3800	0	0	23
1233	475	1	0	1	34	79	163	0	1	0	24.1	1	0	2	0	0	0	0	1	2	0	3215	0	0	11
1234	476	1	0	1	27	78	165	0	1	0	23.14	0	0	2	0	0	0	0	1	2	0	3250	1	2	96
1235	477	1	0	1	32	60	158	0	1	0	19	0	0	3	0	0	0	0	0	3	0	2980	1	1	32
1236	478	1	0	1	27	70	165	0	1	0	22.03	0	1	1	0	0	0	0	1	2	0	3125	1	3	61
1237	479	1	0	1	27	71	160	0	1	0	23.8	0	1	1	0	1	0	0	0	2	0	3585	0	1	40
1238	480	1	0	1	30	62	158	0	1	0	18.82	0	1	1	0	0	0	0	1	2	1	2900	0	0	72
1239	481	1	0	1	26	66.5	165	0	1	0	18.92	1	1	1	0	0	0	0	1	3	0	3525	1	2	72
1240	482	1	0	1	31	72	163	0	1	0	22.2	0	1	1	0	1	1	0	1	5	0	3020	1	2	48
1241	483	1	0	1	26	75	168	0	1	0	18.06	1	1	1	0	0	1	0	1	3	0	3295	1	2	45
1242	484	1	0	1	33	56	165	0	1	0	16.9	1	1	1	0	0	0	0	0	4	0	3025	0	0	32
1243	485	1	0	1	27	90.6	171	0	1	0	23.8	0	0	2	0	1	1	0	1	2	0	3980	0	0	16
1244	487	1	0	1	34	57	155	0	1	0	22.9	1	0	2	0	1	0	0	0	3	0	3415	0	0	36
1245	489	1	0	1	27	60	158	0	1	0	19.6	1	1	1	0	1	0	0	1	3	0	2955	0	0	26
1246	494	1	0	1	29	60	160	0	1	0	16	0	1	1	0	0	0	0	0	3	0	3525	0	1	64
1247	496	1	1	0	35	51	170	0	1	0	17.6	0	1	1	0	0	1	0	1	1	0	2425	0	0	66
1248	497	1	0	1	29	81.6	170	0	1	0	21.45	1	1	1	0	0	0	0	1	1	0	3460	2	2	64
1249	498	1	0	1	34	74	157	0	1	0	21.9	1	0	2	0	0	2	0	1	2	0	3160	0	0	43
1250	499	1	0	1	26	79	158	0	1	0	21.6	0	1	1	0	0	0	0	1	1	0	3015	0	0	32
1251	500	1	0	1	30	58	164	0	1	0	18.21	1	0	2	0	0	0	0	0	2	0	2985	1	1	24
1252	501	1	0	1	33	87	165	0	1	1	26.44	0	0	2	0	1	1	0	1	2	0	3175	0	0	16
1253	502	1	0	1	27	65	160	0	1	0	21.5	0	0	2	0	1	0	0	0	2	0	3640	0	0	39
1254	504	1	0	1	28	57	163	0	1	0	19.2	0	1	1	0	0	0	0	0	1	0	2665	0	1	119
1255	506	1	0	1	33	71	164	0	1	0	22.4	1	0	2	0	0	0	0	1	3	0	2800	0	0	45
1256	508	1	0	1	34	95	172	1	0	1	28.7	0	0	2	0	0	0	0	0	2	0	3045	1	3	62
1257	509	1	1	0	37	70	163	0	1	0	20.7	1	0	2	0	0	0	0	1	2	0	3710	0	0	31
1258	510	1	0	1	30	72.5	162	0	1	0	20.95	0	1	1	0	1	0	0	0	3	0	2675	0	1	76
1259	511	1	0	1	32	67	159	0	1	0	24.52	0	0	2	0	0	0	0	0	3	0	2630	0	0	32
1260	512	1	0	1	29	68	163	0	1	0	24.46	0	1	1	0	0	1	0	1	3	0	2670	1	1	24
1261	513	1	0	1	29	80	158	0	1	0	24	0	1	1	0	0	0	0	1	2	0	3260	9	29	120
1262	514	1	0	1	30	61.9	160	0	1	0	18	0	1	1	0	0	0	0	1	2	0	3050	1	2	59
1263	515	1	0	1	27	66	166	0	1	0	19.05	0	1	1	0	0	0	0	0	2	0	3310	3	5	72
1264	516	1	0	1	30	85	164	0	1	1	27.5	1	0	2	0	0	1	0	0	3	0	3640	3	3	56
1265	517	1	0	1	33	59	155	0	1	0	20	1	0	2	0	0	1	0	1	2	0	3270	0	0	63
1266	518	1	0	1	27	73	164	0	1	0	21.6	0	1	1	0	0	1	0	0	3	0	2590	0	0	63
1267	520	1	1	0	38	62	161	0	1	0	19.7	1	1	1	0	0	0	0	0	2	0	3250	1	1	120
1268	521	1	0	1	33	75	160	0	1	0	23.43	0	0	3	0	0	0	0	0	1	0	3770	0	0	34
1269	522	1	0	1	22	78	165	0	1	0	22.8	0	1	1	1	1	0	0	1	2	0	3620	2	4	120
1270	523	1	0	1	30	72.5	165	0	1	0	20.2	0	0	2	0	0	0	0	0	3	0	3030	0	0	26
1271	524	1	0	1	32	60	162	0	1	0	18.7	0	1	1	0	0	0	0	1	1	0	2960	0	0	48
1272	525	1	1	0	37	70	158	0	1	1	25.2	0	0	3	0	0	0	0	0	2	0	3700	0	0	54
1273	527	1	0	1	29	65	165	0	1	0	20.2	1	0	2	0	0	0	0	1	2	0	2940	1	1	56
1274	528	1	0	1	28	73	166	0	1	0	24.4	0	1	1	1	1	0	0	1	2	0	3290	0	1	72
1275	529	1	0	1	34	66	158	0	1	0	21.5	1	0	3	0	0	0	0	1	2	0	3480	0	0	24
1276	530	1	0	1	30	85	167	0	1	0	24.74	1	1	1	0	0	0	0	0	2	0	3180	0	0	64
1277	531	1	0	1	30	70	165	0	1	0	18.8	0	1	1	0	1	1	0	1	3	0	3120	2	4	40
1278	533	1	1	0	35	64	162	0	1	0	19.05	0	0	2	0	0	0	0	1	2	0	3630	0	0	74
1279	534	1	0	1	31	70.8	153	0	1	0	24.77	1	1	1	0	0	1	0	0	4	0	3520	2	2	120
1280	535	1	0	1	25	62	161	0	1	0	19.1	1	1	1	0	0	0	0	0	3	0	2800	3	3	98
1281	536	1	0	1	34	55	160	0	1	0	21.5	1	0	2	0	0	1	0	0	3	0	3180	0	0	31
1282	537	1	0	1	34	67	163	0	1	0	20.3	1	0	2	0	1	0	0	1	2	0	3300	0	0	56
1283	538	1	1	0	36	80.5	165	0	1	0	22.6	0	0	2	0	1	0	0	1	3	0	3380	1	1	24
1284	539	1	0	1	30	63	172	0	1	0	20.28	0	1	1	0	0	2	0	1	1	0	3040	0	0	80
1285	540	1	0	1	29	95	168	0	1	1	25.6	1	1	1	0	0	0	0	0	3	0	3720	1	2	21
1286	541	1	0	1	34	74	165	0	1	0	21.7	0	0	2	0	0	1	0	0	2	0	3260	1	5	48
1287	542	1	1	0	36	65	159	0	1	0	21.5	0	0	2	0	1	1	0	0	2	0	3020	0	0	12
1288	543	1	0	1	30	64	162	0	1	0	21	1	0	2	0	0	0	0	0	3	0	2960	0	0	120
1289	544	1	0	1	26	67	158	0	1	0	19	1	1	1	0	0	1	0	1	2	1	3120	2	4	104
1290	545	1	0	1	33	65	164	0	1	0	18.59	1	1	1	0	0	1	0	1	2	0	2950	0	0	72
1291	546	1	1	0	35	75	163	0	1	0	23.52	1	1	1	0	0	1	0	1	2	0	3550	2	2	48
1292	547	1	0	1	29	62	163	0	1	0	18.4	1	1	1	0	1	2	0	0	3	0	3010	0	0	48
1293	548	1	0	1	34	82	168	0	1	1	26	0	1	1	0	1	1	0	1	2	0	3370	0	0	50
1294	549	1	0	1	32	74	160	0	1	0	23.82	0	1	1	0	0	1	0	1	3	0	3340	1	2	72
1295	550	1	0	1	34	71.2	169	0	1	0	20.4	1	1	1	0	0	0	0	1	1	0	3290	1	1	90
1296	551	1	0	1	28	66.5	163	0	1	0	18.82	0	1	1	0	0	1	0	1	2	0	2960	2	2	64
1297	552	1	1	0	39	56	155	0	1	0	20.4	0	0	2	0	0	0	0	1	4	0	2790	0	0	83
1298	553	1	0	1	26	82	165	0	1	1	25.7	0	1	1	0	1	0	0	1	2	0	3540	0	0	72
1299	554	1	1	0	35	65	167	0	1	0	18.8	1	0	2	0	1	2	0	1	2	0	3810	0	0	64
1300	555	1	0	1	27	83	168	0	1	0	20.9	0	1	1	0	0	1	0	1	2	0	2930	0	0	72
1301	556	1	0	1	33	76	157	0	1	0	21.29	1	1	1	0	0	1	0	1	2	0	3570	1	2	120
1302	557	1	0	1	33	74	160	0	1	0	23.2	1	0	2	0	1	0	0	1	2	0	4300	0	0	40
1303	558	1	0	1	24	59	163	0	1	0	14.67	0	1	1	0	0	0	0	1	2	0	3460	1	3	64
1304	559	1	0	1	28	67	159	0	1	0	22.5	0	1	1	0	1	0	0	1	1	0	2790	1	2	120
1305	560	1	0	1	29	63	165	0	1	0	17.63	1	0	2	0	0	0	0	0	2	0	3990	2	8	32
1306	561	1	0	1	34	61	170	0	1	0	18.3	0	0	4	0	0	0	0	1	1	1	3700	0	0	82
1307	562	1	0	1	27	79	167	0	1	0	22.95	1	1	1	0	0	0	0	1	1	1	3590	3	4	120
1308	563	1	0	1	30	56.5	160	0	1	0	18.16	0	1	1	0	1	0	0	1	2	0	3390	0	0	120
1309	564	1	0	1	31	75	168	0	1	0	19.6	0	0	2	0	0	0	0	0	3	0	3480	0	2	66
1310	565	1	0	1	31	67.5	158	0	1	0	22.2	1	0	2	0	0	0	0	1	2	0	3420	0	2	32
1311	566	1	0	1	32	69	163	0	1	0	22.58	0	0	2	0	1	0	0	0	2	0	3180	1	1	80
1312	567	1	0	1	34	67	163	0	1	0	19	0	0	2	0	0	1	0	1	2	0	3980	0	0	26
1313	568	1	1	0	35	68	163	0	1	0	19.6	0	1	1	0	1	0	0	1	4	0	3160	0	0	72
1314	569	1	0	1	28	65	169	0	1	0	18.2	1	1	1	0	0	0	0	1	2	0	3530	1	4	120
1315	570	1	0	1	26	67	163	0	1	0	20.3	0	1	1	0	0	0	0	0	3	0	3410	0	1	40
1316	572	1	0	1	27	64	164	0	1	0	18.59	0	1	1	0	0	0	0	1	2	1	3190	3	4	98
1317	573	1	0	1	29	76	160	0	1	0	24.61	0	1	1	0	0	1	0	1	9	0	2540	0	0	24
1318	574	1	0	1	34	79	164	0	1	0	21.9	0	0	2	0	0	0	0	0	3	0	3140	2	3	32
1319	575	1	0	1	31	89	165	1	0	1	28.97	0	0	2	0	1	0	0	0	3	0	4390	0	0	19
1320	576	1	0	1	27	75	170	0	1	0	20.58	0	1	1	0	0	1	0	1	2	1	3635	1	2	65
1321	577	1	0	1	27	69	162	0	1	0	19.05	1	1	1	0	0	0	0	0	2	0	3060	1	4	20
1322	578	1	0	1	33	98	173	1	0	1	29.07	0	1	1	0	0	0	0	1	3	0	2640	2	2	45
1323	579	1	0	1	30	83	162	0	1	1	27.8	1	1	1	0	0	1	0	1	1	0	3230	0	0	75
1324	580	1	0	1	30	73	160	0	1	0	21.48	0	1	1	0	1	1	0	1	2	0	3300	0	0	43
1325	582	1	0	1	30	85	168	0	1	1	25.68	1	1	1	0	1	0	0	0	2	0	3810	2	2	117
1326	583	1	0	1	33	61	158	0	1	0	19.7	1	0	2	0	0	1	0	1	2	0	3140	1	2	120
1327	584	1	0	1	33	65	163	0	1	0	18.81	1	0	2	0	0	0	0	1	1	1	3630	1	3	91
1328	586	1	0	1	26	75	158	0	1	1	25.03	0	1	1	0	0	0	0	1	3	0	3070	0	0	66
1329	588	1	0	1	33	77	160	0	1	0	24.6	1	0	2	0	0	0	0	1	1	0	3610	1	1	120
1330	589	1	0	1	26	75	160	0	1	0	23.43	0	1	1	0	1	0	0	0	2	0	3330	3	5	120
1331	590	1	0	1	28	77	160	0	1	0	24.8	0	1	1	0	0	0	0	1	1	0	3440	1	1	100
1332	591	1	0	1	32	65	153	0	1	0	21.34	0	0	2	0	1	1	0	0	2	0	3040	0	2	56
1333	592	1	1	0	37	86	170	0	1	1	25.1	0	0	2	1	0	0	0	0	2	0	2930	1	4	72
1334	593	1	0	1	34	66	164	0	1	0	18.6	0	0	2	0	1	0	0	1	1	1	3910	0	0	72
1335	594	1	0	1	31	80	155	1	0	1	28.3	0	1	1	0	0	1	0	1	1	1	3255	20	64	230
1336	595	1	0	1	31	77.7	170	0	1	0	22.49	1	0	2	0	1	0	0	1	2	0	3250	0	0	42
1337	596	1	0	1	33	65	162	0	1	0	21	1	0	2	0	0	0	0	1	2	0	3870	0	1	120
1338	598	1	0	1	29	64	160	0	1	0	18.9	1	1	1	0	1	0	0	1	1	0	3540	1	5	120
1339	599	1	0	1	34	62	162	0	1	0	18.1	1	1	1	0	0	0	0	0	1	0	3210	1	2	93
1340	600	1	1	0	36	73	161	0	1	0	24.8	1	1	1	1	0	1	0	1	2	0	3530	4	7	184
1341	601	1	1	0	35	76	161	0	1	0	23.15	0	1	1	0	0	0	0	1	3	0	2750	0	0	42
1342	602	1	1	0	35	66	155	0	1	0	21.2	0	1	1	0	0	1	0	1	2	1	3320	0	0	120
1343	604	1	0	1	30	62	160	0	1	0	24.2	0	1	1	0	0	0	0	0	2	0	3360	0	1	24
1344	605	1	0	1	31	59.5	158	0	1	0	19.25	0	1	1	0	0	1	0	1	3	0	2270	1	1	63
1345	606	1	0	1	28	72	158	0	1	0	23.23	1	1	1	0	0	0	0	1	1	0	3200	0	0	64
1346	608	1	0	1	34	66	167	0	1	0	18.8	1	1	1	0	0	0	0	0	2	1	3710	0	0	48
1347	609	1	0	1	33	64	163	0	1	0	18.8	0	1	1	0	1	1	0	1	2	0	3110	2	2	88
1348	611	1	0	1	34	65	158	0	1	0	21.6	0	1	1	0	0	0	0	1	3	0	3250	1	1	120
1349	612	1	0	1	30	55	165	0	1	0	17.3	1	1	1	0	0	1	0	0	1	0	3200	0	0	120
1350	613	1	0	1	33	89	165	1	0	1	28.9	0	1	1	0	0	1	0	1	3	0	3860	1	1	48
1351	614	1	0	1	23	60	164	0	1	0	18.6	0	0	2	0	0	1	0	0	3	0	3120	1	1	120
1352	615	1	0	1	29	94	163	1	0	1	29.73	0	1	1	0	0	1	0	0	2	0	3190	1	1	64
1353	617	1	1	0	36	72.5	164	0	1	0	19.5	0	0	2	0	0	0	0	0	3	0	3280	1	2	120
1354	618	1	0	1	29	66.7	163	0	1	0	19.83	0	0	2	0	0	1	0	0	3	0	3135	0	0	18
1355	619	1	0	1	28	75	171	0	1	0	19.49	1	1	1	0	0	0	0	1	1	0	3810	1	1	120
1356	620	1	0	1	26	80	172	0	1	0	21.29	1	0	2	0	0	0	0	1	2	0	4060	1	1	40
1357	621	1	0	1	33	83	166	0	1	1	25.4	0	1	1	0	0	0	1	1	3	0	3410	0	0	88
1358	622	1	0	1	28	54	167.5	0	1	0	16.3	0	1	1	0	0	2	0	1	2	0	3020	5	8	200
1359	623	1	0	1	28	60	160	0	1	0	19.5	0	1	1	0	1	0	0	1	3	0	2990	1	1	79
1360	624	1	0	1	30	59	164	0	1	0	18.2	0	0	2	0	0	0	0	0	2	0	3000	0	0	32
1361	626	1	1	0	37	82	162	0	1	0	24.4	1	0	2	0	0	0	0	0	1	0	3630	0	0	48
1362	627	1	0	1	27	64	154	0	1	0	19	0	0	2	0	0	0	0	1	3	0	3170	1	1	24
1363	628	1	0	1	31	68	162	0	1	0	20.2	0	1	1	0	0	1	0	0	3	0	2540	0	1	72
1364	629	1	0	1	27	76	163	0	1	0	21.59	1	1	1	0	0	0	0	1	2	0	3560	2	4	56
1365	630	1	0	1	33	65	163	1	0	1	28.82	0	1	1	0	0	0	0	1	2	1	3510	0	0	80
1366	632	1	0	1	31	63.5	170	0	1	0	17.3	1	1	1	0	1	1	0	1	3	0	3410	1	1	44
1367	633	1	0	1	24	61	160	0	1	0	20.9	0	1	1	0	0	0	0	1	3	0	3380	2	4	64
1368	635	1	0	1	31	70	173	0	1	0	19.54	0	0	2	0	0	1	0	0	4	0	3820	0	0	16
1369	637	1	0	1	33	77.5	167	0	1	0	21.5	1	0	2	0	0	1	0	0	2	1	3530	1	1	120
1370	638	1	0	1	25	85	165	0	1	0	22	0	1	1	0	0	1	0	1	2	0	2990	2	3	114
1371	639	1	1	0	35	78	166	0	1	0	22.5	0	1	1	0	0	0	0	1	2	0	3490	1	1	64
1372	640	1	0	1	31	60	163	0	1	0	17.69	0	1	1	0	0	1	0	0	1	0	3430	0	0	24
1373	641	1	0	1	32	63	159	0	1	0	23.1	0	1	1	0	1	0	0	1	1	0	2670	3	8	88
1374	642	1	1	0	39	77	160	0	1	0	24.2	0	0	2	0	0	0	0	1	2	0	3170	6	22	106
1375	643	1	0	1	30	75	163	0	1	0	21.9	1	0	2	0	0	0	0	1	1	0	4080	1	1	48
1376	644	1	0	1	27	76	167	0	1	0	20.1	0	0	2	0	1	0	0	0	3	0	3610	0	1	40
1377	645	1	1	0	36	62	160	0	1	0	20.8	0	0	2	0	1	0	0	0	2	0	2990	1	4	34
1378	646	1	1	0	41	80	155	1	0	1	29.13	0	0	2	0	0	0	0	1	2	1	3440	0	1	120
1379	647	1	0	1	29	71	160	0	1	0	21.48	1	1	1	1	0	0	0	1	2	0	3410	1	1	200
1380	648	1	0	1	28	73	168	0	1	0	19.5	1	1	1	0	0	0	0	0	6	0	3550	0	0	48
1381	649	1	0	1	33	75	160	0	1	1	26.4	0	0	2	0	0	0	0	0	3	0	3515	1	1	40
1382	650	1	1	0	35	65	162	0	1	0	20	0	0	2	0	0	0	0	0	4	0	3610	0	0	64
1383	651	1	0	1	31	68	167	0	1	0	19.5	0	1	1	0	0	0	0	1	1	0	3270	1	1	120
1384	652	1	0	1	30	56	159	0	1	0	16.5	0	1	1	0	0	0	0	0	5	0	3480	0	0	66
1385	653	1	0	1	31	62	166	0	1	0	18.5	0	1	1	0	0	2	0	0	1	0	2680	0	0	64
1386	654	1	0	1	33	72	160	0	1	0	23.43	0	0	2	0	1	0	0	1	3	0	3770	0	0	64
1387	655	1	0	1	24	65	163	0	1	0	19.8	0	1	1	0	0	0	0	1	2	0	2790	0	0	120
1388	656	1	0	1	31	72	163	0	1	0	23.34	0	1	1	0	0	0	0	1	2	0	3270	2	4	120
1389	657	1	1	0	36	62	160	0	1	0	18.4	0	0	3	0	1	1	0	0	3	0	3180	1	1	34
1390	658	1	0	1	33	73	157	0	1	1	25	0	0	2	0	0	0	0	0	3	0	3150	0	0	76
1391	659	1	0	1	24	63	160	0	1	0	19.5	0	1	1	0	0	1	0	1	1	0	3340	2	3	106
1392	660	1	0	1	27	78	166	0	1	0	24.7	1	1	1	0	0	1	0	1	3	0	3990	1	1	64
1393	661	1	0	1	34	64	166	0	1	0	18.87	1	1	1	0	0	0	0	0	2	0	2980	8	21	88
1394	662	1	0	1	29	66	160	0	1	0	18.55	1	1	1	0	0	0	0	1	2	0	3070	1	1	167
1395	663	1	0	1	27	72	162	0	1	0	21.71	0	1	1	0	1	0	0	1	2	0	3440	0	0	58
1396	664	1	0	1	27	68	158	0	1	0	22.43	0	1	1	0	0	1	0	1	3	0	2900	0	0	48
1397	665	1	0	1	34	60	156	0	1	0	19.27	1	0	2	0	1	0	0	0	3	0	2990	0	0	14
1398	666	1	0	1	27	62	163	0	1	0	21.08	0	1	1	1	1	1	0	0	3	0	2890	0	0	79
1399	667	1	0	1	30	68.5	165	0	1	0	20.7	0	1	1	0	1	1	0	0	2	1	3260	0	0	120
1400	668	1	1	0	37	85	163	0	1	0	22.6	0	0	3	0	0	0	0	0	1	0	4530	1	1	33
1401	669	1	0	1	27	62	165	0	1	0	17.26	1	0	2	0	0	0	0	0	2	0	3030	1	1	56
1402	670	1	0	1	29	73	165	0	1	0	21.2	0	1	1	0	1	1	0	1	2	0	3610	0	0	72
1403	671	1	0	1	24	75.5	162	0	1	0	24.5	1	1	1	0	1	2	0	1	3	0	3340	0	0	120
1404	672	1	0	1	27	70	150	0	1	0	23.43	1	0	3	0	0	0	0	1	2	0	3330	0	0	26
1405	673	1	0	1	31	63	158	0	1	0	23	0	0	2	0	0	2	0	0	1	0	3050	2	2	29
1406	674	1	0	1	32	82	166	0	1	1	25.4	1	0	2	0	0	1	0	1	2	0	3700	4	5	120
1407	677	1	0	1	29	79.5	168	0	1	1	25.51	0	1	1	0	1	1	0	0	2	0	3370	2	7	101
1408	679	1	0	1	27	85	168	0	1	0	24.8	0	1	1	0	0	1	0	1	2	0	3600	0	0	106
1409	680	1	0	1	29	62	163	0	1	0	19.6	1	1	1	0	1	1	0	1	3	0	2900	0	0	96
1410	681	1	0	1	30	64	159	0	1	0	23.2	0	1	1	0	1	2	0	1	2	1	2790	0	0	88
1411	682	1	0	1	27	61	168	0	1	0	17.21	1	1	1	0	0	0	0	1	2	1	3505	1	1	56
1412	683	1	0	1	33	76	160	0	1	0	24.6	0	0	2	0	1	1	0	1	2	0	3100	0	1	64
1413	684	1	0	1	28	64	168	0	1	0	17.54	1	1	1	0	0	1	0	1	1	1	3110	1	1	120
1414	685	1	0	1	32	91	173	0	1	1	25.1	1	1	1	0	1	0	0	1	2	1	3280	0	0	119
1415	686	1	0	1	31	65	168	0	1	0	19.5	1	0	2	0	0	0	0	0	3	0	3435	2	2	120
1416	687	1	1	0	36	70	158	0	1	0	24.3	0	1	1	0	1	1	0	0	2	0	2790	0	0	79
1417	688	1	0	1	32	86	160	0	1	1	26.17	0	0	2	0	1	0	0	0	2	0	4110	2	3	40
1418	689	1	0	1	30	76	164	0	1	0	22.31	0	1	1	0	0	1	0	1	2	0	3820	0	0	112
1419	691	1	0	1	27	68	167	0	1	0	20.4	1	1	1	1	0	0	0	0	2	0	3300	2	2	56
1420	692	1	1	0	38	73	167	0	1	0	23.12	1	0	2	0	1	1	0	1	1	0	3530	1	1	80
1421	694	1	0	1	31	67	153	0	1	1	25.5	1	1	1	0	0	1	0	0	2	0	3010	0	0	56
1422	695	1	0	1	34	72	158	0	1	0	20.42	0	0	2	0	0	0	0	0	3	0	3400	0	1	58
1423	696	1	0	1	32	86	169	0	1	0	23.8	0	0	2	0	0	2	0	1	2	0	3990	5	10	48
1424	697	1	0	1	34	85	161	0	1	1	26	0	1	1	1	0	0	0	0	2	0	2380	1	1	48
1425	698	1	0	1	29	70	168	0	1	0	19.1	1	1	1	0	1	1	0	1	3	0	3650	0	0	82
1426	700	1	0	1	33	81	171	1	0	1	28.9	0	0	2	0	0	0	0	0	2	0	3240	1	1	64
1427	701	1	0	1	30	75	162	0	1	0	23.6	0	1	1	0	0	0	0	0	3	0	2700	1	1	30
1428	702	1	0	1	26	69	162	0	1	0	20.6	0	1	1	0	1	0	0	1	2	0	3115	0	0	64
1429	705	1	0	1	25	70	163	0	1	0	21.64	1	0	2	0	0	0	0	1	5	0	2850	1	2	74
1430	706	1	0	1	24	75	165	0	1	0	23.4	1	1	1	0	0	1	0	1	2	0	3310	0	1	66
1431	707	1	0	1	26	64	165	0	1	0	20	0	1	1	0	0	0	0	1	2	0	3050	0	0	120
1432	708	1	0	1	27	85	167	0	1	0	23.8	0	1	1	0	1	0	0	1	2	1	3640	1	1	80
1433	710	1	0	1	26	74	153	0	1	1	27.7	0	1	1	0	0	1	0	1	2	0	2800	5	8	96
1434	711	1	0	1	34	63	166	0	1	0	19.1	0	0	2	0	1	0	0	0	3	0	3110	0	0	50
1435	712	1	0	1	34	71	163	0	1	0	23.3	1	0	2	0	1	1	0	1	2	0	4090	0	0	111
1436	713	1	0	1	28	65	165	0	1	0	18.5	0	0	2	0	0	0	0	1	4	0	3265	0	0	64
1437	715	1	1	0	37	74	165	0	1	0	24.2	0	0	3	0	0	0	0	0	3	0	3400	1	1	32
1438	716	1	1	0	36	89	163	0	1	1	26	0	0	2	0	0	0	0	0	2	0	3640	1	1	27
1439	717	1	1	0	39	78	162	0	1	1	25.91	0	0	3	1	0	0	0	1	2	1	3090	3	7	88
1440	718	1	0	1	33	67	165	0	1	0	20.2	1	0	3	0	0	1	0	0	2	1	3540	1	1	48
1441	720	1	1	0	37	90	165	0	1	1	27.55	1	0	3	0	1	1	0	0	1	0	3520	0	0	56
1442	721	1	0	1	33	69	160	0	1	0	20.8	1	0	2	0	0	0	0	1	2	0	3950	2	2	114
1443	722	1	0	1	33	63	163	0	1	0	18.6	1	1	1	0	1	0	0	0	1	0	3550	0	0	55
1444	725	1	0	1	34	73	159	0	1	1	25.12	0	0	2	0	1	1	0	1	1	0	3320	0	3	120
1445	726	1	0	1	34	63	160	0	1	0	19.2	1	1	1	0	0	0	0	1	2	0	3150	1	4	120
1446	728	1	0	1	24	88	170	1	0	1	28.54	0	1	1	0	1	0	0	1	1	0	3510	3	4	96
1447	729	1	0	1	27	65	163	0	1	0	21.6	0	1	1	0	0	0	0	0	3	0	2740	3	4	120
1448	730	1	0	1	30	62	168	0	1	0	18.1	1	1	1	0	1	2	0	1	3	0	3320	0	0	24
1449	731	1	0	1	30	105	168	1	0	1	31.6	1	1	1	1	1	2	0	1	2	0	3700	4	4	120
1450	732	1	0	1	32	69	167	0	1	0	19.7	0	0	2	0	1	0	0	0	3	0	3500	1	1	40
1451	733	1	0	1	31	73	160	0	1	1	26.4	1	1	1	0	1	0	0	1	2	0	3200	0	1	80
1452	734	1	0	1	33	87	170	0	1	0	23.97	1	1	1	0	0	1	0	1	1	0	3590	1	1	91
1453	735	1	0	1	34	61	165	0	1	0	18.7	1	1	1	0	1	0	0	1	1	0	3360	10	21	88
1454	736	1	0	1	29	72	164	0	1	0	22.7	0	1	1	0	0	0	0	0	5	0	3220	0	0	34
1455	737	1	0	1	34	60	167	0	1	0	19.7	0	1	1	0	1	1	0	1	1	0	3400	0	0	98
1456	738	1	0	1	30	80	160	0	1	0	23.43	0	1	1	0	0	0	0	1	2	0	3190	0	0	74
1457	739	1	0	1	32	67	162	0	1	0	19.8	0	0	3	0	0	0	0	0	2	1	3690	1	2	192
1458	740	1	0	1	32	71	157	0	1	0	22.7	0	0	2	0	0	0	0	1	3	0	4150	0	0	32
1459	741	1	0	1	25	75	170	0	1	0	20.7	0	1	1	0	0	0	0	0	3	0	2840	0	0	32
1460	742	1	0	1	26	69	159	0	1	0	21	1	1	1	0	0	0	0	0	2	0	3650	0	0	114
1461	743	1	0	1	32	65	165	0	1	0	18.7	1	1	1	0	0	1	0	0	2	0	3000	0	0	106
1462	744	1	1	0	39	77	159	0	1	0	23.6	1	0	2	1	0	0	0	0	3	0	3690	0	0	32
1463	745	1	0	1	23	76	168	0	1	0	20.54	0	1	1	0	1	0	0	1	2	0	3240	2	2	72
1464	746	1	0	1	34	66	165	0	1	0	18.8	0	1	1	0	0	1	0	1	2	1	2870	1	1	100
1465	747	1	0	1	27	84	172	0	1	0	19.9	0	1	1	0	0	0	0	1	2	0	3245	2	3	90
1466	748	1	0	1	25	64	166	0	1	0	18.1	1	1	1	0	1	0	0	1	2	0	2890	1	1	41
1467	749	1	0	1	33	64	158	0	1	0	20	0	0	2	0	0	0	0	0	2	0	3340	1	1	64
1468	750	1	0	1	32	79	166	0	1	0	23.2	0	0	2	0	1	0	0	0	5	0	3360	0	4	39
1469	751	1	0	1	30	74	162	0	1	0	22.86	0	1	1	0	1	0	0	1	4	0	3720	0	0	34
1470	752	1	0	1	29	81	161	1	0	1	31.25	1	1	1	0	0	0	0	1	2	0	3500	0	0	120
1471	753	1	0	1	31	91	172	0	1	1	25.9	0	1	1	0	0	1	0	1	2	1	3780	2	2	120
1472	754	1	0	1	29	56	160	0	1	0	22.07	1	1	1	0	0	0	0	1	2	1	3420	1	1	120
1473	756	1	0	1	29	67	162	0	1	0	20.2	1	1	1	0	0	1	0	1	3	0	3030	0	0	120
1474	757	1	0	1	29	78	158	0	1	1	26	1	0	2	1	0	0	0	1	1	0	3450	0	1	74
1475	759	1	0	1	30	80	168	0	1	0	24	1	1	1	0	1	0	0	1	1	0	3280	0	1	120
1476	760	1	1	0	36	80	163	0	1	0	24.4	0	0	2	0	1	0	0	0	1	0	2770	2	4	64
1477	761	1	0	1	30	62	168	1	0	1	28.6	0	1	1	0	0	0	0	1	3	0	3005	0	0	58
1478	762	1	0	1	32	70	163	0	1	0	20.32	0	1	1	0	0	0	0	1	3	0	3080	0	0	50
1479	763	1	1	0	37	79	160	1	0	1	28.9	0	1	1	0	1	0	0	1	5	0	3000	1	1	120
1480	764	1	0	1	33	70	165	0	1	0	21.3	0	0	2	0	0	0	0	1	3	0	3700	0	0	24
1481	765	1	0	1	26	110	173	1	0	1	33.25	0	1	1	0	1	1	0	1	3	0	2990	2	4	47
1482	766	1	0	1	30	65	162	0	1	0	21.33	0	0	2	0	0	0	0	0	2	0	3520	0	0	120
1483	768	1	1	0	35	81	165	0	1	0	24.2	1	0	2	0	0	0	0	1	5	0	3700	1	1	24
1484	769	1	0	1	26	60	165	0	1	0	17.26	0	1	1	0	0	1	0	0	2	0	3620	2	2	120
1485	770	1	0	1	33	68	164	0	1	0	21.6	1	0	2	0	0	1	0	1	2	0	3820	0	0	40
1486	771	1	0	1	33	70	162	0	1	0	21	0	1	1	0	1	1	0	0	3	0	3055	0	0	120
1487	772	1	0	1	31	68	173	0	1	0	19.4	1	1	1	0	0	0	0	1	3	0	3215	4	15	72
1488	773	1	1	0	35	76	155	0	1	1	26.01	0	0	2	0	1	0	0	0	3	0	2540	0	0	40
1489	774	1	0	1	29	74	167	0	1	0	24.2	1	1	1	0	0	1	0	1	1	0	2555	0	0	107
1490	775	1	0	1	31	68	165	0	1	0	21.8	0	1	1	0	1	0	1	1	2	0	3710	1	2	152
1491	776	1	0	1	27	66	153	0	1	0	20.9	0	1	1	0	1	1	0	1	2	0	2850	0	0	42
1492	777	1	0	1	27	61	163	0	1	0	18.44	1	1	1	0	0	0	0	1	3	0	3045	2	6	106
1493	778	1	0	1	31	82	161	1	0	1	29.7	0	0	2	0	1	0	0	1	2	1	3270	1	1	120
1494	779	1	0	1	26	80	167	0	1	0	22.9	1	1	1	0	0	0	0	1	2	0	4100	0	0	74
1495	780	1	0	1	34	76	167	0	1	0	22.2	1	1	1	0	1	1	0	1	3	1	3230	0	0	96
1496	781	1	0	1	29	88	168	0	1	1	25.6	0	1	1	0	1	1	0	1	2	0	2450	2	2	120
1497	782	1	0	1	33	65	166	0	1	0	19.22	1	1	1	0	0	2	0	1	3	0	3420	0	1	88
1498	783	1	0	1	29	68	168	0	1	0	19.5	1	1	1	0	0	0	0	0	1	0	2895	9	9	120
1499	784	1	0	1	28	100	169	1	0	1	28.4	0	1	1	0	0	0	0	1	5	0	3170	1	1	40
1500	785	1	1	0	35	66	155	0	1	0	22	1	0	2	0	0	0	0	1	2	0	3950	2	4	120
1501	786	1	0	1	29	69	170	0	1	0	20.1	1	1	1	0	1	0	0	1	2	0	3055	0	0	96
1502	787	1	0	1	31	57	155	0	1	0	20	0	1	1	0	0	0	0	1	2	0	3240	0	0	58
1503	788	1	0	1	31	66	156	0	1	0	21.78	0	0	2	0	1	1	0	0	2	0	3020	1	1	112
1504	789	1	0	1	34	73	166	0	1	0	21	1	0	3	0	0	1	0	0	2	0	3305	2	9	59
1505	790	1	0	1	29	82	160	0	1	0	24.3	1	1	1	1	0	1	0	1	2	0	3590	1	1	96
1506	791	1	0	1	33	85	169	0	1	0	23.63	1	0	2	0	1	0	0	0	6	0	3990	1	1	96
1507	792	1	0	1	26	85	178	0	1	0	23	0	1	1	0	1	0	0	0	1	0	3490	3	5	26
1508	793	1	0	1	33	78	167	0	1	0	22.9	0	0	2	0	0	0	0	1	2	0	3165	1	3	120
1509	794	1	1	0	36	75	162	0	1	0	20	0	1	1	0	0	0	0	0	3	0	3570	0	0	120
1510	795	1	0	1	31	75	158	0	1	0	18.03	0	1	1	0	0	1	0	1	1	0	3320	0	2	120
1511	796	1	0	1	31	71.5	161	0	1	0	22.4	1	1	1	0	1	0	0	1	1	0	3230	0	0	120
1512	797	1	0	1	31	65	158	0	1	0	19.6	0	1	1	0	0	0	0	0	3	0	2505	4	4	120
1513	798	1	0	1	32	65	160	0	1	0	19	1	1	1	0	0	2	0	0	4	0	3310	0	0	104
1514	800	1	0	1	30	70	163	0	1	0	21.8	0	1	1	0	1	0	0	0	2	0	2980	0	0	99
1515	801	1	0	1	34	70	160	0	1	0	21	1	0	2	0	1	0	0	1	2	0	3050	0	0	96
1516	802	1	0	1	29	62	164	0	1	0	18.6	0	0	2	0	0	2	0	1	2	0	2770	1	1	33
1517	803	1	0	1	30	72	156	0	1	1	26.3	0	0	2	0	1	0	0	1	3	0	3210	0	0	106
1518	804	1	0	1	25	62.5	170	0	1	0	18.17	0	1	1	0	0	1	0	1	2	1	3220	4	5	120
1519	805	1	0	1	28	66	173	0	1	0	18.4	0	1	1	0	1	0	0	0	3	0	2890	1	1	40
1520	806	1	0	1	34	73	160	0	1	0	23.43	1	0	2	0	0	0	0	0	3	0	3460	0	0	120
1521	807	1	0	1	24	75	169	0	1	0	18.2	1	1	1	0	0	0	0	1	4	0	3020	1	1	120
1522	808	1	0	1	30	70	162	0	1	0	22.48	0	1	1	0	1	0	0	1	2	1	3430	0	0	88
1523	809	1	0	1	31	94	168	0	1	1	27.6	1	1	1	0	1	1	0	1	2	0	2980	0	0	120
1524	811	1	0	1	34	70	164	0	1	0	21.4	0	1	1	0	0	0	0	0	4	0	3335	1	1	72
1525	812	1	0	1	32	77	159	0	1	1	25.7	1	0	2	0	0	0	0	1	1	1	4625	1	1	56
1526	813	1	0	1	31	69	169	0	1	0	23.1	0	1	1	0	1	1	0	0	2	0	3110	0	0	74
1527	815	1	1	0	38	78	163	0	1	1	25.21	0	0	4	0	0	1	0	1	2	0	3590	1	1	40
1528	816	1	0	1	29	66	162	0	1	0	19.43	0	1	1	0	0	0	0	0	4	0	3025	1	2	113
1529	818	1	0	1	32	54	155	0	1	0	19.6	1	1	1	0	0	0	0	0	3	0	3455	2	3	55
1530	819	1	0	1	31	69	163	0	1	0	21.5	1	1	1	0	0	0	0	1	2	1	3080	3	9	76
1531	821	1	0	1	33	69	163	0	1	0	19.2	0	0	2	0	0	0	0	1	1	0	4125	0	0	32
1532	822	1	0	1	28	88	169	0	1	0	23.2	0	1	1	0	1	0	0	0	3	0	3630	0	0	119
1533	823	1	0	1	33	61	160	0	1	0	19.53	0	1	1	0	0	0	0	1	3	0	3170	2	2	120
1534	824	1	0	1	28	76.5	166	0	1	0	23.88	0	1	1	0	0	0	0	1	3	0	3185	0	1	120
1535	825	1	0	1	31	67	164	0	1	0	20.08	0	1	1	0	0	0	0	1	2	0	3460	2	2	88
1536	826	1	0	1	31	63	162	0	1	0	21.9	0	1	1	0	1	0	0	1	4	0	3240	0	0	63
1537	827	1	0	1	29	77	169	0	1	0	22.8	1	1	1	0	0	0	0	1	2	1	3370	1	1	96
1538	828	1	0	1	31	69	159	0	1	0	19.4	1	0	2	0	0	1	0	0	3	0	3330	0	0	33
1539	829	1	1	0	37	60	160	0	1	0	19.53	0	0	2	0	1	0	0	0	2	0	2565	0	0	56
1540	830	1	1	0	35	61	160	0	1	0	19.6	0	0	2	0	1	1	0	0	3	0	3055	1	2	72
1541	831	1	0	1	32	71	166	0	1	0	21.04	1	0	2	0	0	1	0	0	2	0	2970	2	2	120

## Sheet: VD
Serial Number	Group（1=VD，2=CD）	年龄≥35	年龄＜35	Age（years）	Weight (kg)	Height (cm)	孕前BMI≥28	孕前BMI＜28	孕前BMI≥25	孕前BMI＜25	Pre-pregnancy BMI (kg/m²)	孕周	estational Age (1=≥40 weeks, 0=<40 weeks)	Primipara (1=Yes, 0=No)	Parity (times)	Hypertension (1=Yes, 0=No)	Diabetes (1=Yes, 0=No)	Prenatal Ultrasound Biparietal Diameter (cm)	Pethidine Use (1=Yes, 0=No)	Oxytocin Use (1=Yes, 0=No)	Cervical Dilation at Labour Analgesia Implementation (cm)	Post-Analgesia Fever (1=Yes, 0=No)	Newborn Weight (g)	Effective PCIA Times	Total PCIA Times	Analgesic Medication Dosage (ml)
1	2	0	1	30	62	155	0	1	0	1	20.5	40	1	1	1	0	0	1	1	0	1	0	4670	0	0	50
2	2	0	1	23	80	163	0	1	0	1	22.58	40	1	1	1	1	1	0	0	1	1	0	4330	0	0	42
3	2	0	1	27	71	161	0	1	0	1	22.77	39	0	1	1	0	0	0	0	1	2	0	4320	0	0	64
4	2	0	1	28	65	165	0	1	0	1	22.03	39	0	1	1	0	1	0	0	1	1	1	4310	0	0	40
5	2	0	1	29	70	165	0	1	0	1	18.67	39	0	1	1	0	1	1	0	1	2	0	4265	1	1	62
6	2	0	1	29	81	170	0	1	0	1	21.45	40	1	1	1	0	0	1	0	0	1	0	4250	0	0	29
7	2	0	1	26	85	163	0	1	1	0	25.28	39	0	1	1	0	1	0	0	1	2	0	4240	0	0	104
8	2	0	1	32	81	163	0	1	0	1	22.96	39	0	1	1	0	0	0	0	1	2	1	4190	0	0	37
9	2	0	1	31	65	168	0	1	0	1	17.71	39	0	1	1	0	0	0	0	1	3	0	4135	3	3	66
10	2	0	1	22	93	173	0	1	0	1	21	39	0	1	1	0	0	1	0	1	1	0	4135	3	3	37
11	2	0	1	28	78	164	0	1	0	1	23.05	40	1	1	1	0	0	0	0	0	2	0	4130	0	1	32
13	2	0	1	27	77	160	0	1	0	1	21.9	39	0	1	1	0	1	1	0	0	2	1	4115	0	0	56
14	2	0	1	26	75	175	0	1	0	1	19.59	40	1	1	1	0	0	0	0	0	1	0	4105	0	2	20
15	2	0	1	26	65	164	0	1	0	1	18.2	41	1	1	1	0	0	0	0	0	2	0	4100	0	0	117
16	2	0	1	25	78	160	0	1	0	1	23.43	40	1	1	1	0	0	0	0	1	3	1	4090	0	0	14
18	2	0	1	34	68	162	0	1	0	1	21.8	40	1	1	1	0	0	0	0	1	3	0	4060	0	0	29
22	2	0	1	31	68	158	0	1	0	1	24.03	39	0	1	1	0	1	0	0	0	2	0	4035	2	2	56
23	2	0	1	21	58	159	0	1	0	1	19.3	38	0	1	1	0	0	0	0	0	1	0	4030	0	0	104
27	2	0	1	29	66	168	0	1	0	1	18.1	40	1	1	1	0	0	0	0	1	1	0	4025	0	0	32
28	2	0	1	31	70	163	0	1	0	1	20.7	40	1	1	1	0	1	0	0	1	2	0	4010	1	1	64
31	2	0	1	29	80	175	0	1	0	1	24.81	39	0	1	1	1	1	0	0	1	2	1	3960	0	0	69
32	2	0	1	32	57	158	0	1	0	1	20.2	39	0	1	1	0	1	1	0	1	3	0	3945	3	3	68
33	2	1	0	36	66	161	0	1	0	1	19.43	39	0	0	2	0	0	0	0	1	2	0	3940	0	0	54
34	2	0	1	33	65	156	0	1	0	1	22.1	40	1	1	1	0	1	0	0	1	2	0	3925	0	0	88
35	2	0	1	32	75	158	0	1	0	1	22.4	39	0	1	1	0	1	1	0	1	2	1	3920	1	1	79
36	2	0	1	26	55	158	0	1	0	1	18.09	40	1	1	1	0	0	1	0	1	2	0	3920	1	1	120
37	2	0	1	25	72.5	158	0	1	0	1	22.03	40	1	1	1	0	0	0	0	1	2	0	3910	0	0	94
38	2	0	1	30	70	165	0	1	0	1	22.03	38	0	1	1	0	0	0	0	1	2	0	3900	1	1	48
39	2	0	1	33	74	165	0	1	0	1	21.7	40	1	1	1	0	0	0	0	1	2	0	3900	0	0	120
40	2	0	1	27	85	160	0	1	1	0	25.7	40	1	1	1	0	0	0	0	1	3	0	3900	0	0	82
41	2	0	1	30	57	157	0	1	0	1	16.8	38	0	1	1	0	0	1	1	1	2	0	3890	0	0	120
42	2	0	1	32	77	162	0	1	0	1	22.4	39	0	1	1	0	0	0	0	1	1	0	3885	0	0	56
43	2	0	1	30	69	172	0	1	0	1	20.45	39	0	1	1	1	1	0	0	1	2	1	3880	0	0	23
44	2	0	1	29	76	170	0	1	0	1	20.8	39	0	1	1	0	0	0	0	1	3	0	3880	0	0	32
45	2	0	1	34	76.5	160	0	1	0	1	23	39	0	1	1	0	0	0	0	0	1	0	3880	0	0	40
46	2	0	1	28	72	173	0	1	0	1	20.4	40	1	1	1	0	0	1	1	1	2	1	3870	1	1	40
47	2	0	1	34	70	155	0	1	0	1	21.9	39	0	1	1	1	0	1	0	1	2	1	3865	4	7	113
48	2	0	1	30	72	160	0	1	0	1	19.92	39	0	1	1	0	0	1	0	1	2	0	3855	0	0	56
49	2	0	1	33	83	170	0	1	0	1	20.06	40	1	1	1	0	0	0	0	1	2	0	3855	0	1	56
51	2	0	1	31	63	160	0	1	0	1	17.96	40	1	1	1	0	0	0	0	1	3	1	3855	3	3	48
52	2	0	1	31	86	178	0	1	0	1	18.94	40	1	1	1	0	0	1	0	1	2	0	3850	0	0	112
53	2	0	1	23	49	155	0	1	0	1	15.8	40	1	1	1	0	0	0	0	1	2	0	3850	1	1	120
55	2	0	1	29	72	161	0	1	0	1	19.2	39	0	1	1	0	1	1	0	1	2	0	3835	0	0	42
57	2	0	1	33	68	163	0	1	0	1	18.11	40	1	1	1	0	0	0	0	1	2	0	3830	1	1	56
59	2	0	1	31	84	168	0	1	0	1	23.6	38	0	1	1	0	0	0	0	1	2	0	3830	0	0	39
60	2	0	1	32	71	155	0	1	0	1	22.1	40	1	0	2	0	0	0	0	1	6	0	3820	0	0	106
61	2	1	0	37	74	166	0	1	0	1	20	40	1	1	1	0	1	0	0	0	2	0	3820	0	0	64
62	2	1	0	35	95	173	0	1	1	0	26.39	39	0	1	1	0	0	1	0	1	2	0	3820	0	3	56
64	2	0	1	26	75	166	0	1	0	1	21.51	39	0	1	1	0	0	0	0	0	1	0	3815	2	5	8
65	2	0	1	29	65	162	0	1	0	1	20	40	1	1	1	0	0	1	0	1	2	1	3800	1	3	69
66	2	0	1	33	77	163	0	1	0	1	22.58	39	0	1	1	0	1	0	0	1	2	0	3800	1	3	48
67	2	0	1	26	83	165	0	1	0	1	24.24	39	0	1	1	0	0	0	0	0	2	0	3800	1	2	80
68	2	0	1	31	81.5	165	0	1	0	1	24.79	40	1	1	1	0	0	0	0	1	3	0	3790	0	0	16
69	2	0	1	27	95	160	1	0	1	0	32	41	1	1	1	0	0	0	0	1	2	0	3790	1	1	85
70	2	0	1	29	68	160	0	1	0	1	21.09	41	1	1	1	0	0	0	0	1	1	0	3780	0	0	72
71	2	0	1	24	75.5	160	0	1	0	1	17	38	0	1	1	0	0	0	1	1	2	0	3775	0	0	100
72	2	0	1	29	65	161.1	0	1	0	1	18.51	39	0	1	1	0	0	1	0	1	2	0	3765	0	0	92
73	2	1	0	36	60	160	0	1	0	1	19.14	39	0	1	1	1	1	1	0	1	2	1	3765	1	1	26
74	2	0	1	29	77	168.5	0	1	0	1	22.89	39	0	0	2	0	0	1	1	0	3	0	3765	5	8	117
75	2	0	1	30	71	158	0	1	0	1	23.83	40	1	1	1	0	0	0	0	1	3	0	3760	0	0	13
76	2	0	1	29	81	160	0	1	0	1	19.92	40	1	1	1	0	1	0	0	1	2	0	3760	0	0	56
77	2	0	1	33	82	170	0	1	1	0	25.95	40	1	1	1	0	0	0	1	0	3	0	3755	1	2	56
79	2	0	1	29	85	170	0	1	0	1	24.91	39	0	1	1	0	0	0	0	0	2	0	3755	2	7	58
80	2	0	1	29	69	162	0	1	0	1	19.92	39	0	1	1	0	1	0	0	0	3	0	3745	3	3	104
82	2	0	1	28	77	170	0	1	0	1	21.45	39	0	1	1	0	0	1	0	1	3	0	3745	0	0	64
83	2	0	1	30	57.5	163	0	1	0	1	17.72	40	1	1	1	0	1	2	0	1	2	0	3745	0	0	64
84	2	0	1	29	70	158	0	1	0	1	24	39	0	1	1	0	0	0	0	1	2	0	3740	1	1	73
85	2	1	0	36	90	168	1	0	1	0	29	40	1	0	2	0	0	0	0	0	2	0	3740	2	2	168
86	2	0	1	31	74	160	0	1	0	1	23.63	39	0	1	1	0	0	1	0	0	5	0	3730	0	0	27
87	2	0	1	31	72	163	0	1	0	1	24.4	40	1	1	1	0	1	2	0	1	1	0	3725	8	11	200
88	2	0	1	34	75	162	0	1	0	1	22.9	39	0	0	2	0	1	1	0	1	1	0	3725	9	19	200
90	2	0	1	32	60	160	0	1	0	1	20.03	40	1	1	1	1	1	1	0	1	2	0	3720	0	0	38
91	2	0	1	27	74	162	0	1	0	1	20.2	40	1	1	1	0	0	0	0	1	3	0	3715	1	1	8
92	2	0	1	30	73	160	0	1	0	1	23.82	40	1	1	1	0	0	1	0	1	2	0	3715	1	1	136
94	2	0	1	29	70	165	0	1	0	1	23.42	39	0	1	1	0	0	0	0	0	2	1	3710	0	0	18
95	2	0	1	30	68	158	0	1	0	1	24.2	40	1	1	1	0	0	1	0	1	2	1	3710	0	0	48
97	2	0	1	34	77	167	0	1	0	1	22.05	40	1	1	1	0	0	0	0	1	2	1	3705	0	0	56
98	2	0	1	33	75	165	0	1	1	0	26.43	38	0	1	1	0	0	0	0	1	2	0	3700	0	1	13
99	2	0	1	32	68	160	0	1	0	1	17.1	39	0	1	1	0	0	1	0	1	2	0	3700	4	6	100
100	2	0	1	33	53.5	152	0	1	0	1	16.8	40	1	1	1	0	0	0	0	1	2	1	3700	0	0	96
102	2	0	1	29	64.4	158	0	1	0	1	22.31	40	1	1	1	1	1	0	0	1	2	0	3700	2	5	88
103	2	0	1	32	66	160	0	1	0	1	21.1	40	1	1	1	0	0	1	0	0	2	0	3700	0	1	24
104	2	0	1	31	70	162	0	1	0	1	20.96	39	0	1	1	0	0	1	0	1	2	0	3690	1	1	82
105	2	0	1	34	60	156	0	1	0	1	18.1	39	0	1	1	0	0	1	0	1	2	1	3690	0	0	26
107	2	0	1	26	67	160	0	1	0	1	20.31	40	1	1	1	0	0	0	1	1	2	0	3690	1	3	22
110	2	1	0	38	69	163	0	1	0	1	18.8	39	0	0	3	0	0	1	0	0	3	0	3685	0	0	107
112	2	0	1	26	62	163	0	1	0	1	16.94	40	1	1	1	0	0	0	0	1	1	1	3680	0	0	24
113	2	0	1	26	91	168	0	1	1	0	26.25	39	0	1	1	0	1	0	1	1	2	0	3680	0	0	42
115	2	0	1	29	69	160	0	1	0	1	21.4	39	0	1	1	0	0	1	0	1	2	0	3680	0	0	12
116	2	0	1	32	104	168	1	0	1	0	33.7	40	1	1	1	0	0	0	0	1	2	0	3680	1	1	10
117	2	0	1	32	71	160	0	1	0	1	23.83	40	1	1	1	0	0	0	1	1	5	1	3675	0	0	18
118	2	0	1	31	65	155	0	1	0	1	20.81	38	0	1	1	0	0	1	0	1	1	1	3670	1	1	80
119	2	0	1	32	66.5	162	0	1	0	1	21.1	41	1	1	1	1	1	0	0	1	2	0	3670	1	1	32
120	2	0	1	16	60	165	0	1	0	1	19.5	40	1	1	1	0	0	0	0	0	4	0	3670	1	1	48
121	2	0	1	32	87	170	0	1	1	0	27.68	40	1	1	1	0	0	1	0	1	1	1	3665	2	2	88
122	2	0	1	29	75	156	0	1	1	0	25.88	40	1	1	1	0	0	0	0	1	3	1	3660	0	0	8
124	2	0	1	34	59	158	0	1	0	1	18.03	41	1	1	1	0	0	1	0	1	3	0	3655	0	0	22
125	2	0	1	24	66	158	0	1	0	1	17.8	39	0	1	1	0	0	1	0	1	1	1	3655	1	2	95
126	2	0	1	29	60	168	0	1	0	1	21.01	40	1	1	1	0	0	1	0	1	2	1	3650	0	0	39
128	2	0	1	30	75	162	0	1	0	1	20.6	38	0	1	1	0	0	0	0	1	2	0	3650	1	1	29
129	2	1	0	35	65	165	0	1	0	1	20.2	39	0	1	1	0	1	1	0	1	2	1	3645	0	0	50
131	2	0	1	34	67	163	0	1	0	1	19.46	39	0	1	1	0	0	1	0	1	1	0	3635	1	1	16
133	2	0	1	29	82	162	0	1	0	1	24.46	38	0	1	1	0	0	1	0	1	3	0	3630	1	1	48
134	2	0	1	26	64	156	0	1	0	1	18.1	39	0	1	1	0	0	0	0	1	2	0	3630	1	1	24
135	2	0	1	31	80	160	0	1	1	0	25.84	37	0	1	1	0	1	2	0	1	3	0	3630	0	0	120
136	2	0	1	30	79	167	0	1	0	1	24.09	39	0	1	1	0	0	0	0	1	2	1	3630	1	1	120
137	2	0	1	34	63.5	159	0	1	0	1	21.6	39	0	1	1	0	1	0	0	1	3	1	3620	0	0	72
138	2	0	1	28	63	158	0	1	0	1	21.35	40	1	1	1	0	0	0	0	1	2	0	3620	0	0	34
139	2	0	1	31	82	164	0	1	0	1	23.14	39	0	1	1	0	0	0	0	1	2	0	3600	2	5	64
140	2	0	1	34	72	161	0	1	0	1	21.21	40	1	0	2	0	0	1	0	1	3	0	3595	0	0	40
143	2	0	1	27	73	163	0	1	0	1	22.95	39	0	1	1	0	1	0	0	1	2	0	3590	4	13	40
144	2	0	1	30	70	164	0	1	0	1	22.6	40	1	0	2	0	0	0	0	1	4	0	3585	0	0	58
145	2	0	1	32	75	165	0	1	0	1	22.96	39	0	0	2	0	0	0	0	0	1	0	3585	0	0	37
146	2	0	1	28	60	165	0	1	0	1	18.34	38	0	1	1	0	1	1	0	1	1	0	3585	0	0	120
147	2	0	1	33	84	168	0	1	0	1	24.82	40	1	1	1	0	0	1	0	1	5	0	3580	1	7	152
148	2	0	1	21	67	157	0	1	0	1	19.63	41	1	1	1	0	0	0	0	1	3	0	3575	1	1	61
150	2	0	1	32	70	158	0	1	1	0	25.6	39	0	0	2	0	0	1	0	0	2	0	3575	0	0	88
151	2	0	1	26	80	170	0	1	0	1	23.88	38	0	1	1	0	0	1	0	1	1	0	3575	4	5	90
152	2	0	1	31	69	160	0	1	1	0	27	40	1	1	1	0	0	2	0	1	2	0	3575	0	0	76
153	2	0	1	28	64	160	0	1	0	1	21.5	40	1	1	1	0	0	0	0	1	2	0	3570	1	1	48
154	2	0	1	34	63	163	0	1	0	1	18.82	38	0	1	1	0	0	0	0	1	2	0	3560	4	44	114
155	2	0	1	29	79	160	0	1	1	0	27.34	41	1	1	1	0	0	1	0	1	2	0	3560	0	0	48
156	2	0	1	28	115	160	1	0	1	0	41	40	1	1	1	1	1	1	0	1	2	0	3560	0	0	70
157	2	0	1	34	70	165	0	1	0	1	23.34	40	1	1	1	0	0	0	0	0	2	0	3560	0	0	46
158	2	0	1	31	75	162	0	1	0	1	21.752	37	0	1	1	0	0	0	0	1	2	1	3560	0	0	80
159	2	0	1	29	75	158	0	1	0	1	17.6	41	1	1	1	0	0	0	0	1	2	1	3555	1	4	40
160	2	0	1	22	76	165	0	1	0	1	23	41	1	1	1	0	0	1	0	1	3	0	3550	0	0	66
161	2	0	1	29	60	157	0	1	0	1	16	40	1	0	2	0	0	0	0	1	2	0	3550	1	1	64
162	2	0	1	29	73	165	0	1	0	1	23.63	40	1	1	1	0	0	1	0	1	2	0	3545	0	0	56
163	2	0	1	27	80	158	1	0	1	0	29.6	40	1	1	1	0	0	0	0	1	1	0	3545	0	0	66
164	2	0	1	32	59	156	0	1	0	1	19.07	40	1	1	1	0	0	0	0	0	3	0	3540	0	0	77
165	2	0	1	29	68	162	0	1	0	1	21.2	41	1	1	1	0	0	1	0	1	2	1	3540	0	0	88
166	2	1	0	35	72.5	157	0	1	0	1	21.9	38	0	1	1	0	0	0	0	1	4	0	3535	0	0	74
167	2	0	1	30	72	170	0	1	0	1	23.18	40	1	1	1	0	1	0	0	1	2	0	3535	5	8	104
169	2	0	1	28	81.5	160	0	1	0	1	23.8	39	0	1	1	0	0	0	0	1	2	0	3535	0	0	69
170	2	0	1	26	90.5	168	1	0	1	0	30.49	39	0	1	1	1	1	0	0	1	2	0	3530	0	0	87
171	2	0	1	26	58	168	0	1	0	1	17.71	39	0	1	1	0	0	0	1	1	2	1	3525	0	0	21
172	2	0	1	28	64	165	0	1	0	1	18.98	40	1	1	1	0	0	0	0	0	1	0	3525	0	0	80
174	2	0	1	31	66	165	0	1	0	1	19.46	40	1	1	1	0	0	0	0	1	2	0	3525	2	10	144
175	2	0	1	26	80	167	0	1	1	0	25.53	41	1	1	1	0	0	1	0	1	3	0	3525	0	0	43
176	2	0	1	30	74	165	0	1	0	1	23.89	39	0	1	1	1	1	0	0	1	4	0	3525	0	0	39
177	2	0	1	31	73	167	0	1	0	1	21.51	41	1	1	1	0	0	0	0	0	1	0	3520	0	0	80
178	2	0	1	25	70	155	0	1	1	0	25	40	1	1	1	0	0	0	0	0	4	0	3520	0	0	76
179	2	0	1	32	58	156	0	1	0	1	20.57	40	1	1	1	0	0	2	0	1	2	1	3520	0	0	64
183	2	0	1	30	62	162	0	1	0	1	18.3	39	0	1	1	0	0	0	0	1	1	1	3515	2	2	76
184	2	0	1	28	70	160	0	1	0	1	20.3	39	0	1	1	0	0	1	0	1	2	0	3515	2	3	120
185	2	0	1	28	79	165	0	1	1	0	26.17	40	1	1	1	1	0	0	0	1	2	0	3510	0	0	58
186	2	0	1	26	72	163	0	1	0	1	19.8	38	0	1	1	0	0	1	0	1	3	1	3510	0	0	96
187	2	0	1	29	83	163	0	1	1	0	25.6	38	0	0	2	0	1	0	0	1	2	1	3505	0	0	84
188	2	0	1	30	69	168	0	1	0	1	19.1	40	1	1	1	0	0	1	0	1	1	0	3500	1	1	72
189	2	0	1	34	70	163	0	1	0	1	23	40	1	0	2	0	0	0	1	0	2	0	3500	0	0	96
190	2	0	1	25	68	158	0	1	0	1	22.08	39	0	1	1	0	0	0	0	1	2	0	3500	0	0	96
192	2	1	0	35	74	158	0	1	0	1	24.03	39	0	1	1	0	1	0	0	0	2	0	3500	0	0	50
194	2	0	1	28	73	163	0	1	0	1	21.8	39	0	1	1	0	1	1	1	0	2	0	3500	0	0	112
195	2	0	1	28	76	155	0	1	0	1	24.14	40	1	1	1	0	0	0	0	1	2	0	3500	0	0	64
196	2	0	1	30	68	162	0	1	0	1	20.8	39	0	1	1	0	0	0	1	1	1	0	3500	0	0	44
197	2	0	1	31	71.5	163	0	1	0	1	22.4	40	1	1	1	0	0	1	0	0	2	1	3500	0	0	48
198	2	0	1	33	67	163	0	1	0	1	20.7	40	1	0	2	0	0	0	0	0	1	0	3495	0	0	53
199	2	0	1	29	80.5	162	0	1	1	0	27.78	40	1	1	1	0	0	0	0	0	2	0	3495	2	2	80
200	2	0	1	23	81	162	0	1	0	1	23.1	40	1	1	1	0	1	0	0	0	2	0	3490	0	1	53
202	2	0	1	27	80	158	0	1	1	0	26.84	39	0	1	1	0	0	0	0	1	2	0	3490	0	0	58
204	2	0	1	34	78	165	0	1	0	1	21.67	40	1	1	1	0	0	2	0	0	3	0	3480	0	1	64
205	2	0	1	32	75	167	0	1	0	1	20.1	40	1	1	1	0	0	0	0	0	2	0	3480	0	0	56
206	2	0	1	28	69	162	0	1	0	1	19.6	41	1	1	1	0	0	0	1	1	2	0	3480	1	1	64
207	2	0	1	31	72	161	0	1	0	1	23.53	39	0	1	1	0	0	0	0	1	2	0	3480	0	0	44
210	2	0	1	30	75	163	0	1	0	1	20.7	39	0	1	1	0	0	0	0	0	2	1	3470	0	3	56
211	2	0	1	26	79	160	0	1	0	1	21.87	41	1	1	1	0	1	0	0	1	1	0	3470	0	0	80
212	2	0	1	34	75	158	0	1	1	0	26.43	37	0	1	1	0	1	0	0	1	2	0	3470	0	0	120
214	2	0	1	26	77	160	0	1	0	1	22.7	39	0	1	1	0	0	0	1	1	2	0	3470	0	0	16
215	2	0	1	28	71	168	0	1	0	1	21.3	40	1	1	1	0	0	0	0	1	2	0	3470	0	0	50
216	2	0	1	28	69	162	0	1	0	1	20.57	39	0	1	1	0	1	1	0	1	3	1	3465	0	0	40
218	2	0	1	32	71	165	0	1	0	1	22	40	1	1	1	0	0	1	1	0	1	0	3460	0	0	68
219	2	0	1	30	62.5	158	0	1	0	1	19.43	41	1	1	1	0	0	1	1	1	2	0	3460	0	0	64
220	2	0	1	27	69	163	0	1	0	1	19.2	40	1	1	1	0	1	0	1	1	2	0	3460	0	0	40
221	2	0	1	32	60	153	0	1	0	1	21.35	39	0	1	1	0	0	0	0	1	2	1	3455	1	1	120
223	2	1	0	35	63	155	0	1	0	1	20.4	40	1	1	1	0	0	0	0	1	3	0	3455	0	0	72
224	2	0	1	33	63.5	160	0	1	0	1	21.68	39	0	1	1	0	1	0	0	1	3	1	3455	0	0	44
225	2	0	1	27	75	165	0	1	0	1	22.04	39	0	1	1	0	0	0	0	1	2	1	3450	0	0	56
226	2	0	1	26	70	163	0	1	0	1	19.7	40	1	1	1	0	0	1	0	1	2	0	3450	10	12	93
229	2	0	1	32	57	163	0	1	0	1	18.44	40	1	1	1	0	1	2	0	1	2	0	3440	0	0	50
230	2	0	1	28	70	163	0	1	0	1	20.7	41	1	1	1	0	0	0	1	1	1	0	3430	0	0	24
231	2	0	1	26	57	157	0	1	0	1	18	37	0	1	1	0	0	0	0	1	2	0	3425	0	0	35
232	2	1	0	35	75	163	0	1	0	1	18.4	40	1	0	2	1	0	2	0	0	3	0	3425	0	0	32
233	2	0	1	25	65.4	160	0	1	0	1	21.9	40	1	1	1	1	0	0	0	1	2	0	3425	0	0	78
234	2	0	1	30	64	158	0	1	0	1	22.75	39	0	1	1	0	1	0	0	1	2	1	3415	0	0	56
235	2	0	1	33	61	160	0	1	0	1	18.7	40	1	1	1	0	0	0	0	1	2	0	3415	0	0	48
236	2	0	1	25	77	160	0	1	0	1	21.09	37	0	1	1	0	0	2	0	1	2	0	3410	0	0	61
237	2	0	1	32	70	160	0	1	0	1	23.4	39	0	1	1	0	1	0	1	1	2	0	3410	0	0	80
238	2	0	1	28	70	163	0	1	0	1	21.8	39	0	1	1	0	0	1	1	1	2	0	3410	0	0	53
239	2	0	1	30	59	160	0	1	0	1	19.5	41	1	1	1	0	0	0	0	1	3	0	3400	0	0	60
240	2	0	1	32	72	158	0	1	0	1	22	40	1	0	2	0	1	0	0	1	2	0	3400	0	0	114
241	2	0	1	25	70	163	0	1	0	1	21.1	38	0	1	1	0	0	1	0	1	1	0	3395	0	4	104
242	2	0	1	33	74	160	0	1	0	1	23.8	40	1	0	2	0	0	0	0	1	2	0	3390	1	1	76
1	2	0	1	26	73	160	0	1	0	1	22.26	41	1	1	1	0	0	0	0	1	2	0	3385	0	0	81
2	2	0	1	33	70	157	0	1	0	1	23.3	41	1	1	1	0	0	0	0	0	1	0	3380	0	0	45
5	2	0	1	31	75	164	0	1	0	1	20.4	40	1	1	1	0	1	1	0	1	2	0	3380	1	2	63
6	2	0	1	28	73	162	0	1	0	1	22.58	39	0	1	1	0	0	0	0	1	2	0	3380	2	4	120
7	2	0	1	33	65	160	0	1	0	1	21.5	39	0	1	1	0	0	0	0	0	2	0	3375	0	0	120
9	2	0	1	26	70	159	0	1	0	1	20.76	38	0	1	1	0	0	0	0	1	2	0	3365	0	0	120
10	2	0	1	30	65	158	0	1	0	1	20.4	41	1	1	1	0	0	1	0	1	3	1	3365	1	1	56
13	2	0	1	33	71	160	0	1	0	1	24.2	40	1	1	1	0	0	0	0	1	3	1	3365	0	0	76
14	2	0	1	26	73	170	0	1	0	1	20.1	40	1	1	1	0	0	0	0	1	2	0	3360	1	2	101
15	2	0	1	33	73	160	0	1	0	1	21.67	40	1	1	1	0	0	1	0	0	2	0	3360	0	0	112
17	2	0	1	29	72	165	0	1	0	1	20.93	40	1	1	1	0	0	0	0	1	2	0	3350	1	1	56
18	2	0	1	28	67.5	163	0	1	0	1	18.8	39	0	1	1	0	0	0	0	1	2	0	3350	8	14	69
19	2	0	1	27	67	153	0	1	0	1	23.49	40	1	1	1	0	0	0	0	0	3	0	3350	0	0	29
21	2	0	1	30	77.5	165	0	1	0	1	23.5	40	1	1	1	0	1	0	0	0	2	0	3345	2	3	101
22	2	0	1	29	48.5	163	0	1	0	1	16.37	39	0	1	1	0	0	0	0	0	2	0	3345	2	2	74
24	2	0	1	27	84	170	0	1	0	1	23.01	41	1	1	1	0	0	1	0	1	2	0	3340	0	0	100
25	2	0	1	29	65	170	0	1	0	1	18.21	40	1	1	1	0	0	0	0	1	2	0	3335	0	0	65
28	2	0	1	26	65	165	0	1	0	1	17.96	40	1	1	1	0	0	1	0	1	3	0	3335	2	2	112
29	2	0	1	33	75	160	0	1	0	1	23.4	40	1	1	1	0	0	0	0	1	2	0	3335	1	1	32
30	2	0	1	29	72	165	0	1	0	1	22.03	39	0	1	1	0	0	1	0	0	2	0	3335	4	8	118
31	2	0	1	28	70	160	0	1	0	1	21.48	40	1	1	1	0	0	1	0	1	2	0	3330	2	5	67
32	2	0	1	27	68	160	0	1	0	1	21.5	38	0	1	1	0	0	1	0	1	3	0	3330	2	3	88
33	2	1	0	35	88	161	1	0	1	0	28.93	39	0	1	1	0	1	0	0	1	1	0	3330	1	1	56
36	2	0	1	31	55	160	0	1	0	1	18.7	37	0	1	1	0	0	0	0	0	2	0	3330	1	2	40
37	2	0	1	33	73	158	0	1	0	1	22.43	39	0	1	1	0	1	1	0	1	2	0	3320	1	1	103
38	2	0	1	30	73	164	0	1	0	1	20	40	1	1	1	0	0	0	0	0	2	0	3315	0	0	49
39	2	0	1	29	71	168	0	1	0	1	21.3	40	1	1	1	0	0	1	0	1	2	0	3315	3	6	117
40	2	0	1	32	64.5	157	0	1	0	1	20.08	38	0	1	1	0	1	1	0	0	2	0	3315	0	0	62
41	2	0	1	34	78	153	0	1	1	0	26.9	38	0	1	1	0	1	0	0	1	1	0	3310	0	1	56
42	2	0	1	25	80	165	0	1	1	0	25.4	40	1	1	1	0	1	0	1	0	3	0	3310	0	0	112
43	2	0	1	32	59	158	0	1	0	1	18.42	40	1	1	1	0	0	0	0	1	3	0	3305	0	0	82
44	2	0	1	30	76	162	0	1	0	1	22.86	39	0	1	1	0	0	0	1	1	2	0	3300	0	0	88
45	2	0	1	26	67.5	160	0	1	0	1	20.3	40	1	1	1	0	0	0	0	0	2	0	3300	0	0	104
46	2	0	1	28	68	162	0	1	0	1	19.05	39	0	1	1	1	0	0	0	0	1	0	3300	0	0	45
47	2	0	1	27	76	164	0	1	0	1	23.05	40	1	1	1	0	0	0	0	1	2	0	3300	0	1	95
48	2	0	1	33	80	162	0	1	0	1	20.2	41	1	1	1	0	0	1	0	1	2	1	3295	2	7	86
49	2	0	1	25	68	158	0	1	0	1	18.23	39	0	1	1	0	0	0	0	1	2	0	3285	0	0	120
50	2	0	1	28	74.5	160	0	1	0	1	24.02	37	0	1	1	0	0	0	0	0	2	0	3280	0	0	16
51	2	0	1	29	63	162	0	1	0	1	21.15	40	1	1	1	1	0	0	0	1	2	0	3280	0	0	24
52	2	0	1	29	80.7	188	0	1	1	0	25.2	39	0	1	1	0	0	0	0	0	2	0	3280	1	3	96
53	2	0	1	31	81	168	0	1	0	1	22.3	39	0	1	1	0	1	0	0	1	1	0	3280	4	26	48
54	2	0	1	28	63.5	160	0	1	0	1	20.51	39	0	1	1	0	1	0	0	1	2	1	3280	0	1	81
55	2	0	1	28	71	158	0	1	0	1	21.88	39	0	1	1	0	0	0	0	1	2	0	3275	0	0	27
56	2	0	1	29	82	166	0	1	1	0	25.6	39	0	1	1	0	1	0	0	1	2	1	3275	0	0	40
57	2	0	1	29	66	158	0	1	0	1	18.43	40	1	1	1	0	1	0	0	1	2	0	3275	1	2	65
58	2	0	1	30	106	160	1	0	1	0	32.4	37	0	1	1	1	0	0	0	1	2	1	3270	1	1	120
59	2	0	1	30	72	160	0	1	0	1	22.46	40	1	1	1	0	0	0	1	1	6	1	3270	0	0	68
60	2	0	1	30	69	160	0	1	0	1	22.3	40	1	1	1	0	1	0	0	1	2	1	3260	1	1	56
62	2	0	1	29	74.5	165	0	1	0	1	22.85	39	0	1	1	0	0	0	0	0	2	0	3260	0	0	48
63	2	0	1	30	70	160	0	1	0	1	24.6	40	1	1	1	0	1	0	0	1	2	0	3260	2	2	64
64	2	0	1	34	83.3	164	0	1	1	0	27.89	39	0	1	1	0	1	0	0	1	3	1	3260	0	2	55
65	2	1	0	35	86	164	0	1	1	0	26.02	39	0	1	1	0	1	0	0	1	2	0	3260	1	1	83
66	2	0	1	34	74	163	0	1	0	1	21.45	39	0	1	1	0	0	1	0	1	2	0	3260	0	0	39
67	2	0	1	27	71	168	0	1	0	1	22.1	39	0	1	1	0	1	0	0	1	2	0	3250	0	0	21
68	2	0	1	27	65	158	0	1	0	1	19.63	40	1	1	1	0	0	0	0	0	2	1	3250	1	1	48
70	2	0	1	34	63.6	160	0	1	0	1	22.27	40	1	1	1	0	1	0	0	1	2	0	3250	0	0	23
71	2	0	1	32	72	172	0	1	0	1	20.3	41	1	1	1	0	0	0	0	1	2	0	3235	0	0	47
73	2	0	1	30	70	161	0	1	0	1	21	39	0	1	1	1	0	0	0	1	2	0	3235	1	1	48
74	2	0	1	30	78.8	162	0	1	1	0	26.02	38	0	1	1	0	1	1	0	1	2	0	3230	0	0	90
75	2	0	1	33	74	160	0	1	0	1	23.43	40	1	1	1	0	0	0	0	1	2	0	3230	1	1	55
77	2	0	1	29	79	160	0	1	0	1	24.8	39	0	1	1	0	1	0	1	0	1	0	3225	1	1	16
78	2	0	1	28	61	158	0	1	0	1	19.62	40	1	1	1	0	0	0	0	0	3	0	3225	0	0	87
80	2	0	1	31	85	174	0	1	0	1	19.82	39	0	1	1	0	0	1	0	1	1	1	3220	0	0	114
81	2	0	1	32	66	163	0	1	0	1	21.5	38	0	1	1	0	0	0	0	1	1	0	3215	0	0	96
82	2	0	1	31	60	153	0	1	0	1	22.6	39	0	1	1	0	0	1	0	0	1	0	3210	0	0	40
83	2	0	1	28	70.7	163	0	1	0	1	22.5	40	1	1	1	0	1	1	0	1	3	0	3210	0	0	58
85	2	0	1	29	82	165	0	1	0	1	20.6	37	0	1	1	0	0	1	0	0	1	0	3210	1	1	65
86	2	1	0	36	65	162	0	1	0	1	20	40	1	0	2	0	0	0	0	1	2	0	3210	0	0	80
88	2	0	1	33	69	156	0	1	0	1	21.57	38	0	1	1	0	0	0	0	1	2	1	3205	0	0	120
89	2	0	1	26	83	172	0	1	0	1	23.32	39	0	1	1	1	0	1	0	1	2	0	3200	0	0	58
90	2	1	0	37	95	168	0	1	0	1	24.8	39	0	0	2	0	1	0	0	1	1	0	3200	0	0	11
91	2	0	1	32	68	163	0	1	0	1	22.86	39	0	0	3	0	0	0	0	0	1	0	3200	0	0	50
92	2	0	1	28	91	160	1	0	1	0	32.5	40	1	1	1	0	0	0	0	1	2	0	3195	0	0	57
93	2	1	0	36	75	165	0	1	0	1	22.4	41	1	1	1	0	0	1	0	1	2	0	3190	1	1	16
94	2	0	1	30	73	163	0	1	0	1	21.3	40	1	1	1	0	0	1	1	1	2	0	3190	2	16	56
95	2	1	0	38	74.5	160	0	1	0	1	22.26	40	1	1	1	0	0	0	0	0	3	0	3185	0	0	120
97	2	0	1	27	61	155	0	1	0	1	19.97	39	0	1	1	0	0	0	0	1	1	0	3185	1	1	58
98	2	0	1	29	88	160	0	1	1	0	26.56	38	0	1	1	0	0	0	1	1	1	1	3180	0	0	64
99	2	0	1	26	76	164	0	1	0	1	22.7	40	1	1	1	0	0	1	1	1	1	0	3180	0	0	103
100	2	0	1	30	80	172	0	1	0	1	24.34	40	1	1	1	0	0	1	0	1	1	1	3175	1	2	120
101	2	0	1	29	70	158	0	1	0	1	24	40	1	1	1	0	0	1	0	0	1	0	3165	1	1	56
102	2	0	1	27	54	157	0	1	0	1	17.2	39	0	1	1	0	0	0	0	1	2	0	3160	1	1	120
103	2	0	1	33	81	167	0	1	0	1	23.3	38	0	0	2	0	1	0	0	0	2	0	3160	0	0	50
104	2	0	1	27	88	165	0	1	1	0	26.4	42	1	0	3	0	0	0	0	0	1	0	3155	0	0	120
105	2	0	1	31	68	158	0	1	0	1	22.43	40	1	1	1	0	0	0	1	0	3	0	3150	0	0	56
106	2	0	1	31	71.5	157	0	1	0	1	24.3	38	0	1	1	0	0	0	0	1	2	0	3145	0	0	120
107	2	0	1	29	88	158	0	1	0	1	22	40	1	1	1	0	0	1	0	1	1	0	3145	0	0	66
108	2	0	1	31	62	157	0	1	0	1	20.28	39	0	1	1	0	0	0	0	1	3	0	3140	0	0	112
109	2	0	1	28	67	164	0	1	0	1	19.7	39	0	1	1	0	0	0	0	1	2	0	3140	0	0	80
110	2	1	0	37	71	170	0	1	0	1	19.4	40	1	1	1	0	0	0	0	1	2	0	3135	0	0	18
111	2	0	1	26	106	174	0	1	0	1	24	41	1	1	1	0	1	0	0	1	2	1	3130	1	1	94
112	2	0	1	32	70	158	0	1	0	1	20.03	41	1	1	1	0	0	2	0	1	3	0	3130	1	1	40
116	2	0	1	33	67	159	0	1	0	1	21	40	1	0	2	0	0	0	1	1	3	0	3130	4	9	112
117	2	0	1	29	58	160	0	1	0	1	17.69	39	0	1	1	0	1	1	0	0	1	0	3120	0	0	56
118	2	0	1	32	72	158	0	1	0	1	24	40	1	1	1	0	1	0	0	1	2	0	3120	1	1	56
119	2	0	1	34	81	168	0	1	1	0	26.17	41	1	0	2	0	1	0	0	0	2	0	3115	7	8	78
120	2	0	1	29	68	160	0	1	0	1	21.88	40	1	1	1	0	1	0	0	1	1	1	3115	0	0	120
121	2	0	1	30	72	168	0	1	0	1	21.25	40	1	1	1	0	1	0	1	1	2	0	3110	0	0	14
122	2	0	1	32	73	163	0	1	0	1	21.83	41	1	1	1	0	0	0	0	1	1	0	3100	2	7	83
123	2	0	1	31	65	165	0	1	0	1	20.2	41	1	1	1	0	0	1	0	0	1	0	3100	2	7	26
124	2	0	1	29	72.5	156	0	1	0	1	22.6	40	1	1	1	1	1	0	0	0	2	0	3100	0	1	63
125	2	0	1	30	77	158	0	1	0	1	24.84	40	1	1	1	0	0	0	0	1	1	0	3090	1	1	56
126	2	0	1	33	76	165	0	1	0	1	23.88	40	1	1	1	0	0	2	0	1	1	1	3090	1	1	57
127	2	0	1	30	82	158	1	0	1	0	28.4	40	1	1	1	0	1	0	0	1	3	0	3085	0	0	14
131	2	0	1	28	75	163	0	1	0	1	24.46	40	1	1	1	0	0	0	1	1	2	1	3080	1	1	16
133	2	0	1	32	72	158	0	1	1	0	26.44	38	0	1	1	1	0	0	0	0	2	0	3070	1	1	56
134	2	0	1	28	65	158	0	1	0	1	21	39	0	1	1	0	1	1	0	1	1	0	3070	0	0	40
135	2	0	1	28	69	161	0	1	0	1	22.2	40	1	1	1	0	0	1	0	1	2	0	3063	0	0	59
136	2	0	1	28	65	163	0	1	0	1	20.3	40	1	1	1	0	0	2	0	1	2	1	3060	0	0	29
137	2	0	1	24	75	160	0	1	1	0	27.3	40	1	1	1	0	0	0	0	0	2	0	3050	0	0	26
138	2	1	0	35	72	160	0	1	0	1	21.5	38	0	1	1	1	0	0	0	1	3	0	3050	0	0	33
139	2	0	1	30	60	158	0	1	0	1	18.42	39	0	1	1	1	0	0	0	1	2	0	3050	0	0	56
140	2	1	0	37	75	163	0	1	0	1	23.4	40	1	1	1	0	0	0	0	1	1	0	3050	2	2	60
141	2	0	1	28	68	155	0	1	0	1	21.6	39	0	1	1	1	0	0	0	1	2	0	3050	1	4	16
142	2	0	1	33	90	170	1	0	1	0	29.41	39	0	0	2	0	0	1	0	0	1	0	3040	2	2	72
143	2	0	1	28	56.2	160	0	1	0	1	21.25	38	0	1	1	0	0	0	1	1	3	0	3040	1	1	8
144	2	0	1	30	70	163	0	1	0	1	19.81	37	0	1	1	1	0	1	0	1	2	1	3030	0	0	81
145	2	0	1	28	65	160	0	1	0	1	21.4	38	0	1	1	0	0	1	0	1	2	0	3020	2	2	112
146	2	0	1	28	65	160	0	1	0	1	20.11	40	1	1	1	0	0	0	1	1	1	1	3005	0	0	29
147	2	0	1	34	87.5	167	0	1	1	0	26.9	39	0	1	1	0	1	0	0	1	2	0	3000	0	0	6
148	2	0	1	25	75	175	0	1	0	1	16.97	40	1	1	1	0	0	0	0	1	1	0	3000	3	3	32
149	2	0	1	31	70	168	0	1	0	1	20.19	38	0	1	1	0	0	1	0	1	2	0	2995	0	0	64
150	2	0	1	22	90	170	0	1	0	1	19.9	40	1	1	1	0	0	0	0	1	1	1	2990	0	0	40
151	2	0	1	27	64	158	0	1	0	1	20.83	40	1	1	1	0	0	1	0	0	1	0	2980	2	3	32
152	2	0	1	29	62	160	0	1	0	1	18.7	38	0	1	1	0	0	1	0	1	4	0	2975	0	0	120
153	2	0	1	30	82	158	0	1	1	0	27.2	39	0	1	1	1	1	0	0	1	2	0	2975	0	0	42
154	2	1	0	35	52.5	155	0	1	0	1	19.7	40	1	1	1	0	0	0	0	1	3	0	2970	0	0	54
155	2	0	1	28	74	163	0	1	0	1	24.3	39	0	1	1	0	0	0	0	1	1	1	2965	0	0	83
156	2	0	1	25	70	163	0	1	0	1	19.53	40	1	1	1	0	0	0	0	1	2	0	2960	0	0	120
157	2	0	1	32	80	163	0	1	0	1	24.5	39	0	0	2	0	1	2	0	1	2	1	2950	0	0	48
158	2	0	1	26	60	166	0	1	0	1	17.2	40	1	1	1	0	0	1	0	1	2	0	2945	0	0	42
159	2	0	1	26	55	160	0	1	0	1	17.6	39	0	1	1	0	1	0	0	0	3	1	2945	1	1	72
161	2	0	1	29	87	163	1	0	1	0	29.5	40	1	1	1	0	1	0	0	1	1	0	2945	0	0	33
162	2	0	1	27	80	165	0	1	1	0	25.7	40	1	1	1	0	1	0	0	1	1	0	2935	1	1	48
163	2	0	1	27	65	160	0	1	0	1	18.9	40	1	1	1	0	0	2	0	0	2	0	2935	0	0	15
164	2	0	1	30	97.5	165	1	0	1	0	32.69	38	0	1	1	0	1	0	0	1	1	0	2930	0	0	29
165	2	0	1	26	64	158	0	1	0	1	20	40	1	1	1	0	1	1	0	1	1	0	2920	0	0	24
166	2	0	1	32	67	167	0	1	0	1	19.7	39	0	1	1	0	0	0	0	0	4	0	2920	0	0	24
167	2	0	1	33	68	158	0	1	0	1	20.02	40	1	1	1	0	0	0	0	1	2	0	2905	1	1	102
168	2	0	1	24	76.5	158	0	1	1	0	27.2	39	0	1	1	0	1	1	0	0	2	0	2900	0	0	17
170	2	0	1	32	75	160	0	1	0	1	23.43	40	1	1	1	0	1	0	0	1	2	0	2895	1	1	40
171	2	0	1	30	65.5	168	0	1	0	1	21	39	0	1	1	0	0	0	0	0	2	0	2890	0	0	50
172	2	0	1	33	68	153	0	1	1	0	26.6	40	1	1	1	0	1	0	0	1	2	0	2880	2	2	120
174	2	0	1	32	70	162	0	1	0	1	19.81	39	0	1	1	0	0	1	0	0	3	0	2870	0	0	74
175	2	0	1	28	66	162	0	1	0	1	20.3	40	1	1	1	0	0	0	0	1	1	1	2830	0	0	26
176	2	0	1	32	68	160	0	1	0	1	21.5	39	0	1	1	0	0	1	0	1	2	0	2820	2	2	88
177	2	0	1	34	71	167	0	1	0	1	20	40	1	1	1	0	0	0	0	1	1	0	2815	3	3	96
178	2	0	1	25	94	165	0	1	1	0	26.6	40	1	1	1	0	0	0	0	1	2	0	2810	3	3	92
179	2	0	1	30	66	156	0	1	0	1	21.63	40	1	1	1	0	1	0	0	1	2	0	2805	0	0	74
180	2	0	1	33	75	164	0	1	0	1	21.9	39	0	1	1	0	1	1	0	0	2	0	2795	0	0	36
181	2	0	1	33	80	163	0	1	0	1	24.84	39	0	1	1	1	0	1	0	1	1	0	2785	3	5	120
182	2	0	1	29	65	158	0	1	0	1	22.3	40	1	1	1	0	0	0	0	1	3	0	2755	1	1	12
183	2	0	1	28	75	163	0	1	1	0	27.1	39	0	0	2	0	0	1	0	0	1	0	2745	2	2	96
184	2	0	1	26	78	168	0	1	0	1	22	40	1	1	1	0	0	0	0	0	1	0	2720	0	0	120
185	2	0	1	32	77	160	0	1	0	1	24.41	41	1	1	1	0	1	1	0	1	1	1	2615	0	0	61
186	2	0	1	28	75	158	0	1	0	1	21.3	39	0	1	1	0	1	1	0	0	2	0	2605	2	7	79
187	2	0	1	24	95	165	1	0	1	0	29.7	40	1	1	1	0	1	0	0	1	1	0	2600	2	2	76
188	2	0	1	29	62	154	0	1	0	1	21.5	37	0	1	1	0	0	0	0	0	2	0	2545	0	1	56
189	2	0	1	30	84.3	160	1	0	1	0	29.64	40	1	1	1	1	1	1	0	1	2	0	2525	2	3	104
190	2	0	1	30	60	168	0	1	0	1	17.71	40	1	1	1	0	1	0	0	1	2	0	2490	2	3	72
191	2	0	1	31	60	155	0	1	0	1	21.7	40	1	1	1	0	0	0	0	0	2	0	2480	0	0	16
192	2	0	1	33	84	165	1	0	1	0	28.7	38	0	1	1	0	0	1	0	1	2	0	2230	1	1	64
